# Supplementary material for: SARS-CoV-2 Mpro responds to oxidation by forming disulfide and NOS/SONOS bonds
Source: Nat Commun. 2024 May 7;15:3827. doi: 10.1038/s41467-024-48109-3 (PMC11076503; doi:10.1038/s41467-024-48109-3)
Supplement: Supplementary file 4 — Source Data [file 41467_2024_48109_MOESM4_ESM.zip]

Archive with 2 entries (2 files):
- 454591_2_data_set_8870997_sb7zrd.csv
- 454591_2_data_set_8870998_sb7zrd.csv
