# Supplementary material for: SARS-CoV-2 Mpro responds to oxidation by forming disulfide and NOS/SONOS bonds
Source: Nat Commun. 2024 May 7;15:3827. doi: 10.1038/s41467-024-48109-3 (PMC11076503; doi:10.1038/s41467-024-48109-3)
Supplement: Supplementary file 4 — Source Data [file 41467_2024_48109_MOESM4_ESM.zip › 454591_2_data_set_8870997_sb7zrd.csv]

	native	native	TCEP	TCEP	peroxide	peroxide
	conc (uM)	[M]/[T]	conc (uM)	[M]/[T]	conc (uM)	[M]/[T]
0	100.0	0.14411479671013525	100.0	0.0691077135748916	100.0	0.4117090146718641
1	50.0	0.16566721390571398	50.0	0.07533122263153859	50.0	0.4785855542877453
2	25.0	0.2151778460494172	25.0	0.29946978698936	25.0	0.5235480068963086
3	12.5	0.2803543263650518	12.5	0.3673064748837576	12.5	0.5927518426362043
4	6.25	0.37087108681224223	6.25	0.40930758738439055	6.25	0.6525257090728147
5	3.125	0.3871677606729006	3.125	0.4207541297676761	3.125	0.6600433212187106
6	1.5625	0.5242677024024954	1.5625	0.49019740796271427	1.5625	0.6699605801920334
7	0.78125	0.7297913643055869	0.78125	0.5748802892602366	0.78125	0.8327384715479093
