# Supplementary material for: SARS-CoV-2 Mpro responds to oxidation by forming disulfide and NOS/SONOS bonds
Source: Nat Commun. 2024 May 7;15:3827. doi: 10.1038/s41467-024-48109-3 (PMC11076503; doi:10.1038/s41467-024-48109-3)
Supplement: Supplementary file 4 — Source Data [file 41467_2024_48109_MOESM4_ESM.zip › 454591_2_data_set_8870998_sb7zrd.csv]

	native	native	native	native	native	native	native	native	native	native	native	native	native	native	native	native	TCEP	TCEP	TCEP	TCEP	TCEP	TCEP	TCEP	TCEP	TCEP	TCEP	TCEP	TCEP	TCEP	TCEP	TCEP	TCEP	peroxide	peroxide	peroxide	peroxide	peroxide	peroxide	peroxide	peroxide	peroxide	peroxide	peroxide	peroxide	peroxide	peroxide	peroxide	peroxide
	100.0	100.0	50.0	50.0	25.0	25.0	12.5	12.5	6.25	6.25	3.125	3.125	1.5625	1.5625	0.78125	0.78125	100.0	100.0	50.0	50.0	25.0	25.0	12.5	12.5	6.25	6.25	3.125	3.125	1.5625	1.5625	0.78125	0.78125	100.0	100.0	50.0	50.0	25.0	25.0	12.5	12.5	6.25	6.25	3.125	3.125	1.5625	1.5625	0.78125	0.78125
	CV	abs280	CV	abs280	CV	abs280	CV	abs280	CV	abs280	CV	abs280	CV	abs280	CV	abs280	CV	abs280	CV	abs280	CV	abs280	CV	abs280	CV	abs280	CV	abs280	CV	abs280	CV	abs280	CV	abs280	CV	abs280	CV	abs280	CV	abs280	CV	abs280	CV	abs280	CV	abs280	CV	abs280
0	0.0	3.4101362759634417e-06	0.0	1.8509743031532774e-05	0.0	8.5379780327883e-05	0.0	0.0002175596006597618	0.0	0.0007610721368764393	0.0	0.0013232192191989334	0.0	0.0056980192031007935	0.0	0.007181456297589513	-0.00614325	-1.4450853249840095e-05	-0.00614325	-5.5774137225553256e-06	-0.00614325	1.4811530778814465e-05	-0.00614325	0.00011257290966864748	-0.00614325	0.00030668650230020384	-0.00614325	0.0005104936134013753	-0.00614325	0.0014292910523946323	-0.00614325	0.0026270593373737814	0.005941958333333333	-6.085000489901019e-05	0.005941958333333333	6.512878077512204e-05	0.005941958333333333	0.00015979359305379434	0.005941958333333333	0.0004505769207681529	0.005941958333333333	0.0009326066709777062	0.005941958333333333	0.0025455666761720766	0.005941958333333333	0.004317240562264197	0.005941958333333333	0.0066340687285543895
1	5.154166666666667e-05	-2.3617667893344584e-05	5.154166666666667e-05	-4.989251283744632e-05	5.154166666666667e-05	-7.018499172633451e-05	5.154166666666667e-05	-9.763920277757047e-05	5.154166666666667e-05	-9.540052094855166e-05	5.154166666666667e-05	-0.0003915313784303485	5.154166666666667e-05	-0.0017823262095662399	5.154166666666667e-05	-0.0004621100542904356	-0.006090916666666667	-2.507825359204555e-05	-0.006090916666666667	-5.040246823116785e-05	-0.006090916666666667	-3.818035442454508e-05	-0.006090916666666667	-0.0001144787068624259	-0.006090916666666667	-5.548121655229978e-05	-0.006090916666666667	-0.0003994072464789149	-0.006090916666666667	-0.0005209008100240994	-0.006090916666666667	-0.001245935063238415	0.00599175	-6.205856730831183e-05	0.00599175	-6.38354936937054e-05	0.00599175	-0.0001343353042258904	0.00599175	-0.00012031105963523578	0.00599175	-0.0001395569530564677	0.00599175	-0.0003072508163517594	0.00599175	-0.0005694605761402365	0.00599175	-0.0015484053680222601
2	0.00010304166666666666	-2.4035776209681064e-05	0.00010304166666666666	-5.055412568122389e-05	0.00010304166666666666	-7.147033980368945e-05	0.00010304166666666666	-0.00010061697916948754	0.00010304166666666666	-0.00010223503836220903	0.00010304166666666666	-0.00040174508160244654	0.00010304166666666666	-0.0018434055659710656	0.00010304166666666666	-0.0005298205797104201	-0.006038541666666668	-2.5201420073100438e-05	-0.006038541666666668	-5.117030576023663e-05	-0.006038541666666668	-3.977010508394461e-05	-0.006038541666666668	-0.00011442208041393614	-0.006038541666666668	-5.5474864889221024e-05	-0.006038541666666668	-0.00040689535457275267	-0.006038541666666668	-0.0005360768202014032	-0.006038541666666668	-0.0012888503017940034	0.006041499999999999	-6.207518951664965e-05	0.006041499999999999	-6.438337817702292e-05	0.006041499999999999	-0.00013518411895032444	0.006041499999999999	-0.00012356535822804053	0.006041499999999999	-0.0001488054464218388	0.006041499999999999	-0.0003179900948203341	0.006041499999999999	-0.0006073961843939504	0.006041499999999999	-0.0015938887399877483
3	0.00015458333333333334	-2.4350266110211153e-05	0.00015458333333333334	-5.105965350448928e-05	0.00015458333333333334	-7.247724668233948e-05	0.00015458333333333334	-0.00010277850484767537	0.00015458333333333334	-0.00010728416785357762	0.00015458333333333334	-0.000409197470321906	0.00015458333333333334	-0.0018891900856601983	0.00015458333333333334	-0.0005824644557244627	-0.005986208333333334	-2.5290631825245108e-05	-0.005986208333333334	-5.1740033521943145e-05	-0.005986208333333334	-4.0954850645212006e-05	-0.005986208333333334	-0.00011438895041710187	-0.005986208333333334	-5.5451700000345464e-05	-0.005986208333333334	-0.0004127017398833967	-0.005986208333333334	-0.0005469750510907383	-0.005986208333333334	-0.0013206458539923814	0.006091291666666666	-6.206777345446816e-05	0.006091291666666666	-6.477142188690412e-05	0.006091291666666666	-0.00013577909056600152	0.006091291666666666	-0.00012608074351875813	0.006091291666666666	-0.00015579748044156611	0.006091291666666666	-0.0003265580680927337	0.006091291666666666	-0.0006376606238312834	0.006091291666666666	-0.001628206676458088
4	0.00020608333333333332	-2.4607864448911758e-05	0.00020608333333333332	-5.145767030679532e-05	0.00020608333333333332	-7.329130046466428e-05	0.00020608333333333332	-0.00010465280406286333	0.00020608333333333332	-0.00011156188738586676	0.00020608333333333332	-0.00041527216459879396	0.00020608333333333332	-0.001930678719007877	0.00020608333333333332	-0.0006282095070322261	-0.0059338333333333335	-2.536842683705208e-05	-0.0059338333333333335	-5.220222311018224e-05	-0.0059338333333333335	-4.1972031612372304e-05	-0.0059338333333333335	-0.00011429848907822815	-0.0059338333333333335	-5.555220572788622e-05	-0.0059338333333333335	-0.0004179092603413734	-0.0059338333333333335	-0.0005558619636006792	-0.0059338333333333335	-0.0013459772128044092	0.006141083333333333	-6.204953164634355e-05	0.006141083333333333	-6.512326902431389e-05	0.006141083333333333	-0.000136295362232515	0.006141083333333333	-0.00012803356424805832	0.006141083333333333	-0.0001612678198588742	0.006141083333333333	-0.00033358401395650294	0.006141083333333333	-0.0006630911079431564	0.006141083333333333	-0.0016581544940232865
5	0.000257625	-2.4839496579370747e-05	0.000257625	-5.181214535884374e-05	0.000257625	-7.400338126413004e-05	0.000257625	-0.00010632298826243549	0.000257625	-0.00011541565923526243	0.000257625	-0.0004212204467691234	0.000257625	-0.001966023494217218	0.000257625	-0.000666344919204427	-0.0058815000000000004	-2.5446651655554117e-05	-0.0058815000000000004	-5.2634920790987814e-05	-0.0058815000000000004	-4.283560351173826e-05	-0.0058815000000000004	-0.00011420168369740743	-0.0058815000000000004	-5.571548083173491e-05	-0.0058815000000000004	-0.00042246966980126325	-0.0058815000000000004	-0.0005640198974558151	-0.0058815000000000004	-0.0013700507605880587	0.006190874999999999	-6.20279653965514e-05	0.006190874999999999	-6.541308839889762e-05	0.006190874999999999	-0.00013671304432634896	0.006190874999999999	-0.00012972306973444068	0.006190874999999999	-0.00016638063738380805	0.006190874999999999	-0.00034003856371601535	0.006190874999999999	-0.0006844087514643347	0.006190874999999999	-0.0016839465309402733
6	0.0003091666666666667	-2.5037492767481165e-05	0.0003091666666666667	-5.214644876753089e-05	0.0003091666666666667	-7.462936511399625e-05	0.0003091666666666667	-0.00010784495355836051	0.0003091666666666667	-0.00011891978351113754	0.0003091666666666667	-0.00042638852921928676	0.0003091666666666667	-0.0019984574360951933	0.0003091666666666667	-0.0007017635375763668	-0.005829125000000001	-2.550698577037403e-05	-0.005829125000000001	-5.2969661425614014e-05	-0.005829125000000001	-4.3535443672815415e-05	-0.005829125000000001	-0.00011401982116159382	-0.005829125000000001	-5.579132716144035e-05	-0.005829125000000001	-0.00042614250334780095	-0.005829125000000001	-0.0005715499156060168	-0.005829125000000001	-0.0013925544328350235	0.006240666666666666	-6.200367139974995e-05	0.006240666666666666	-6.565996547614024e-05	0.006240666666666666	-0.00013703371084648657	0.006240666666666666	-0.0001313171536419675	0.006240666666666666	-0.0001709024623144078	0.006240666666666666	-0.00034470026543931444	0.006240666666666666	-0.0007038390636624544	0.006240666666666666	-0.0017086311535297978
7	0.0003606666666666667	-2.514471503425347e-05	0.0003606666666666667	-5.233788747165088e-05	0.0003606666666666667	-7.526410113604399e-05	0.0003606666666666667	-0.00010783008979824897	0.0003606666666666667	-0.00012182185837135719	0.0003606666666666667	-0.00042843877557253323	0.0003606666666666667	-0.0020061492946565718	0.0003606666666666667	-0.0007103412797996625	-0.005776791666666667	-2.5577205439180457e-05	-0.005776791666666667	-5.298637849666347e-05	-0.005776791666666667	-4.3538293745090544e-05	-0.005776791666666667	-0.00011395403109695838	-0.005776791666666667	-5.5589194824639154e-05	-0.005776791666666667	-0.0004278854910775592	-0.005776791666666667	-0.0005782084729097925	-0.005776791666666667	-0.001412138072897119	0.006290416666666666	-6.200554672581883e-05	0.006290416666666666	-6.591120259506694e-05	0.006290416666666666	-0.0001374373700402877	0.006290416666666666	-0.00013300424339217628	0.006290416666666666	-0.0001752328030998034	0.006290416666666666	-0.00034542007611610575	0.006290416666666666	-0.000711599750170048	0.006290416666666666	-0.0017106673669706133
8	0.0004122083333333334	-2.514342134416314e-05	0.0004122083333333334	-5.233204494492679e-05	0.0004122083333333334	-7.5880213349845e-05	0.0004122083333333334	-0.00010775325881288384	0.0004122083333333334	-0.00012141921733747505	0.0004122083333333334	-0.0004284545770858531	0.0004122083333333334	-0.0020045161171767605	0.0004122083333333334	-0.0007081303416668658	-0.005724416666666667	-2.5625639281130724e-05	-0.005724416666666667	-5.2976647664261546e-05	-0.005724416666666667	-4.3486402774012225e-05	-0.005724416666666667	-0.00011383560898061459	-0.005724416666666667	-5.552567819385133e-05	-0.005724416666666667	-0.00042798121755656605	-0.005724416666666667	-0.000583977344900772	-0.005724416666666667	-0.0014318745608816504	0.006340208333333333	-6.20464203099111e-05	0.006340208333333333	-6.594813955197527e-05	0.006340208333333333	-0.00013765028917547955	0.006340208333333333	-0.00013454246340068946	0.006340208333333333	-0.00017918399255449592	0.006340208333333333	-0.00034441085702287315	0.006340208333333333	-0.0007132185284194689	0.006340208333333333	-0.0017085319228552945
9	0.00046374999999999997	-2.5134611930690897e-05	0.00046374999999999997	-5.233630956297358e-05	0.00046374999999999997	-7.640514014184791e-05	0.00046374999999999997	-0.00010766868192436204	0.00046374999999999997	-0.00012085377165217253	0.00046374999999999997	-0.0004282659465205977	0.00046374999999999997	-0.0020047568349458944	0.00046374999999999997	-0.0007055836200306665	-0.005672083333333334	-2.5676866866598922e-05	-0.005672083333333334	-5.2961377742646214e-05	-0.005672083333333334	-4.347008856719593e-05	-0.005672083333333334	-0.00011385699075162113	-0.005672083333333334	-5.543638128350842e-05	-0.005672083333333334	-0.00042800878678252	-0.005672083333333334	-0.0005896799461049514	-0.005672083333333334	-0.0014485222471002906	0.00639	-6.204335159452564e-05	0.00639	-6.596261818096385e-05	0.00639	-0.0001376371248203467	0.00639	-0.00013607283226663868	0.00639	-0.00018280119803499524	0.00639	-0.00034394631941084074	0.00639	-0.000713785473797146	0.00639	-0.0017049238955303418
10	0.00051525	-2.5140125514647307e-05	0.00051525	-5.235076661815216e-05	0.00051525	-7.689047862014607e-05	0.00051525	-0.0001074850830846748	0.00051525	-0.00012054509840367394	0.00051525	-0.00042829656195265476	0.00051525	-0.002004704988041773	0.00051525	-0.0007031023107652596	-0.005619708333333334	-2.5729168968804782e-05	-0.005619708333333334	-5.2962275973329474e-05	-0.005619708333333334	-4.347539559832894e-05	-0.005619708333333334	-0.000113749846932072	-0.005619708333333334	-5.5436007656268525e-05	-0.005619708333333334	-0.0004279704961909173	-0.005619708333333334	-0.0005948788893294469	-0.005619708333333334	-0.001464975689084169	0.006439791666666667	-6.203845017411834e-05	0.006439791666666667	-6.59397485283569e-05	0.006439791666666667	-0.00013762796700808038	0.006439791666666667	-0.0001375666631229628	0.006439791666666667	-0.00018617920737397736	0.006439791666666667	-0.0003432383818998525	0.006439791666666667	-0.0007128405648343508	0.006439791666666667	-0.0017051938029649925
11	0.0005667916666666667	-2.514788765518928e-05	0.0005667916666666667	-5.234786667788034e-05	0.0005667916666666667	-7.740777270385115e-05	0.0005667916666666667	-0.00010752088171818279	0.0005667916666666667	-0.0001202533612095178	0.0005667916666666667	-0.0004279410279029589	0.0005667916666666667	-0.002004416126718814	0.0005667916666666667	-0.0007004596509852302	-0.005567375	-2.5779859295904145e-05	-0.005567375	-5.298123862108707e-05	-0.005567375	-4.3431760009013085e-05	-0.005567375	-0.00011361709198021833	-0.005567375	-5.5256292953862924e-05	-0.005567375	-0.00042797738849740575	-0.005567375	-0.0005997680166256503	-0.005567375	-0.0014805502555140404	0.006489583333333333	-6.203380447999314e-05	0.006489583333333333	-6.596821219670944e-05	0.006489583333333333	-0.00013769464732864446	0.006489583333333333	-0.00013889260031522464	0.006489583333333333	-0.00018956421447241861	0.006489583333333333	-0.00034225884572112693	0.006489583333333333	-0.0007127411007330043	0.006489583333333333	-0.0017039911271900076
12	0.0006182916666666666	-2.513978669105222e-05	0.0006182916666666666	-5.236040465493789e-05	0.0006182916666666666	-7.795478346519579e-05	0.0006182916666666666	-0.00010761634474087079	0.0006182916666666666	-0.00011977041049859276	0.0006182916666666666	-0.0004279597922000262	0.0006182916666666666	-0.0020047901650985436	0.0006182916666666666	-0.000696456413892711	-0.005515	-2.5830710800514156e-05	-0.005515	-5.297350385687015e-05	-0.005515	-4.339942643044344e-05	-0.005515	-0.00011355952567366237	-0.005515	-5.506499580701967e-05	-0.005515	-0.00042833808587030393	-0.005515	-0.0006047333553266745	-0.005515	-0.0014943447805138778	0.006539333333333334	-6.202860471225669e-05	0.006539333333333334	-6.597405300726732e-05	0.006539333333333334	-0.0001377149662246104	0.006539333333333334	-0.00014015603033399563	0.006539333333333334	-0.00019268839599101393	0.006539333333333334	-0.0003411932290903314	0.006539333333333334	-0.0007132259882270699	0.006539333333333334	-0.0017026257131088388
13	0.0006698333333333334	-2.512389278422817e-05	0.0006698333333333334	-5.237272940109308e-05	0.0006698333333333334	-7.841590081582883e-05	0.0006698333333333334	-0.00010765507425665433	0.0006698333333333334	-0.0001194934240614445	0.0006698333333333334	-0.00042781066541807035	0.0006698333333333334	-0.002007119572433694	0.0006698333333333334	-0.0006951830530746115	-0.005462666666666668	-2.588107877259222e-05	-0.005462666666666668	-5.29759490403968e-05	-0.005462666666666668	-4.3323653819266575e-05	-0.005462666666666668	-0.00011356093546076169	-0.005462666666666668	-5.488378659565439e-05	-0.005462666666666668	-0.0004285463866886229	-0.005462666666666668	-0.000610227203552432	-0.005462666666666668	-0.0015099320842706185	0.006589125	-6.202877519644478e-05	0.006589125	-6.597487565664168e-05	0.006589125	-0.00013767418534186193	0.006589125	-0.00014132524664199796	0.006589125	-0.00019502755613026753	0.006589125	-0.000340710881729595	0.006589125	-0.0007135616795691163	0.006589125	-0.0017025899900660162
14	0.0007213749999999999	-2.5099497485381955e-05	0.0007213749999999999	-5.235080926433263e-05	0.0007213749999999999	-7.880191231681119e-05	0.0007213749999999999	-0.00010766972866803187	0.0007213749999999999	-0.00011910553378457027	0.0007213749999999999	-0.00042732081850515593	0.0007213749999999999	-0.0020093415826103076	0.0007213749999999999	-0.0006903905067078593	-0.005410291666666667	-2.590353617240943e-05	-0.005410291666666667	-5.299241660292313e-05	-0.005410291666666667	-4.336070475884333e-05	-0.005410291666666667	-0.00011365421637383406	-0.005410291666666667	-5.4701082875329446e-05	-0.005410291666666667	-0.0004285249439573254	-0.005410291666666667	-0.0006092596500651456	-0.005410291666666667	-0.0015256817889449485	0.006638916666666667	-6.202745394398716e-05	0.006638916666666667	-6.601205940836232e-05	0.006638916666666667	-0.00013760421393251463	0.006638916666666667	-0.0001420224884950912	0.006638916666666667	-0.00019599706389535396	0.006638916666666667	-0.00033941522251137155	0.006638916666666667	-0.0007126764490671286	0.006638916666666667	-0.0017028598975006668
15	0.000772875	-2.507972250828692e-05	0.000772875	-5.234040359629847e-05	0.000772875	-7.886857130261226e-05	0.000772875	-0.0001076132045098613	0.000772875	-0.00011858761831629315	0.000772875	-0.00042747093288169436	0.000772875	-0.002008745343212917	0.000772875	-0.0006843464036466044	-0.0053579583333333335	-2.588336212065976e-05	-0.0053579583333333335	-5.30218087069474e-05	-0.0053579583333333335	-4.327323702350298e-05	-0.0053579583333333335	-0.00011388918089038918	-0.0053579583333333335	-5.451763190052462e-05	-0.0053579583333333335	-0.0004289767729382382	-0.0053579583333333335	-0.0006082341096394087	-0.0053579583333333335	-0.0015401036272931162	0.006688708333333334	-6.200512051534862e-05	0.006688708333333334	-6.603525812071901e-05	0.006688708333333334	-0.00013755699396301646	0.006688708333333334	-0.00014202218652806947	0.006688708333333334	-0.00019618218644104946	0.006688708333333334	-0.0003377975036707487	0.006688708333333334	-0.0007113361703014782	0.006688708333333334	-0.0017018080523509274
16	0.0008244166666666668	-2.508902475607929e-05	0.0008244166666666668	-5.2381429221908516e-05	0.0008244166666666668	-7.880099639181545e-05	0.0008244166666666668	-0.00010760294642189702	0.0008244166666666668	-0.00011829041787880073	0.0008244166666666668	-0.0004276052457449127	0.0008244166666666668	-0.002008986060982049	0.0008244166666666668	-0.0006790087541899126	-0.005305583333333333	-2.5865175924874776e-05	-0.005305583333333333	-5.303628020128872e-05	-0.005305583333333333	-4.324336040379121e-05	-0.005305583333333333	-0.00011408866576494443	-0.005305583333333333	-5.409954301904477e-05	-0.005305583333333333	-0.00042867427726457614	-0.005305583333333333	-0.0006075399231476736	-0.005305583333333333	-0.0015439980649835133	0.0067385000000000006	-6.19904162541267e-05	0.0067385000000000006	-6.602300064504118e-05	0.0067385000000000006	-0.00013754082470073377	0.0067385000000000006	-0.00014193250232262617	0.0067385000000000006	-0.00019636985362654855	0.0067385000000000006	-0.00033698716010471206	0.0067385000000000006	-0.0007104385067868227	0.0067385000000000006	-0.0017021295597363202
17	0.0008759583333333333	-2.5065337906568257e-05	0.0008759583333333333	-5.2421857800991986e-05	0.0008759583333333333	-7.878440797244815e-05	0.0008759583333333333	-0.00010758368633837226	0.0008759583333333333	-0.00011815547576839524	0.0008759583333333333	-0.00042763586117697	0.0008759583333333333	-0.0020122338991902	0.0008759583333333333	-0.0006774911871875196	-0.005253250000000001	-2.585889000195943e-05	-0.005253250000000001	-5.302535172797579e-05	-0.005253250000000001	-4.3165229112110785e-05	-0.005253250000000001	-0.0001141882907199638	-0.005253250000000001	-5.36859376644441e-05	-0.005253250000000001	-0.00042875315588327784	-0.005253250000000001	-0.000606574026430057	-0.005253250000000001	-0.001545300456655936	0.0067882916666666656	-6.193973982921982e-05	0.0067882916666666656	-6.600671218742904e-05	0.0067882916666666656	-0.00013748630709958586	0.0067882916666666656	-0.00014184583778739974	0.0067882916666666656	-0.00019684315662997644	0.0067882916666666656	-0.0003377975036707487	0.0067882916666666656	-0.0007099113470496844	0.0067882916666666656	-0.0017074642007976358
18	0.0009274583333333334	-2.5053725497900304e-05	0.0009274583333333334	-5.251064714872597e-05	0.0009274583333333334	-7.888271725532423e-05	0.0009274583333333334	-0.00010780036227802597	0.0009274583333333334	-0.00011829806641947146	0.0009274583333333334	-0.000428502969220395	0.0009274583333333334	-0.0020195443126712607	0.0009274583333333334	-0.0006812284139721477	-0.005200875000000001	-2.5851099755611358e-05	-0.005200875000000001	-5.305629078484345e-05	-0.005200875000000001	-4.322272194938507e-05	-0.005200875000000001	-0.00011451935572378992	-0.005200875000000001	-5.3351914911948175e-05	-0.005200875000000001	-0.00042918277632106094	-0.005200875000000001	-0.00060699318915657	-0.005200875000000001	-0.0015485707653297197	0.006838041666666667	-6.191131159085742e-05	0.006838041666666667	-6.600975599011415e-05	0.006838041666666667	-0.00013754740687830014	0.006838041666666667	-0.00014187029711615692	0.006838041666666667	-0.0001975321178567407	0.006838041666666667	-0.00033991241132936146	0.006838041666666667	-0.0007113560631217482	0.006838041666666667	-0.001716267946239599
19	0.000979	-2.5062011274907408e-05	0.000979	-5.2594830708969425e-05	0.000979	-7.899578310757613e-05	0.000979	-0.00010817844609156662	0.000979	-0.00011864170442532202	0.000979	-0.00043038927487294845	0.000979	-0.0020276546498159023	0.000979	-0.000688218815997538	-0.005148541666666667	-2.585029386805811e-05	-0.005148541666666667	-5.309506440933727e-05	-0.005148541666666667	-4.331225353016603e-05	-0.005148541666666667	-0.00011494041213745667	-0.005148541666666667	-5.327382681880319e-05	-0.005148541666666667	-0.00042966447196342376	-0.005148541666666667	-0.0006082821559598387	-0.005148541666666667	-0.001552541626981335	0.006887833333333333	-6.187090683828237e-05	0.006887833333333333	-6.605631794470238e-05	0.006887833333333333	-0.00013778279127170775	0.006887833333333333	-0.00014223960278368967	0.006887833333333333	-0.0001983839360309209	0.006887833333333333	-0.00034180172883772165	0.006887833333333333	-0.0007147477889776784	0.006887833333333333	-0.001722817170756838
20	0.0010305	-2.5070481864784567e-05	0.0010305	-5.2649332527607273e-05	0.0010305	-7.908676499048629e-05	0.0010305	-0.00010855485511523554	0.0010305	-0.00011902850205352908	0.0010305	-0.000432607412305218	0.0010305	-0.002034002192220429	0.0010305	-0.0006933253417440959	-0.005096166666666667	-2.5856096258441503e-05	-0.005096166666666667	-5.3127700124162185e-05	-0.005096166666666667	-4.335431666581285e-05	-0.005096166666666667	-0.00011525479466060741	-0.005096166666666667	-5.34150579154961e-05	-0.005096166666666667	-0.00042973186340464475	-0.005096166666666667	-0.0006092016631266951	-0.005096166666666667	-0.0015545350186364363	0.006937624999999999	-6.186378912343003e-05	0.006937624999999999	-6.615215659681424e-05	0.006937624999999999	-0.00013790942664445292	0.006937624999999999	-0.00014261585369272138	0.006937624999999999	-0.00019903727230043768	0.006937624999999999	-0.00034288663936294674	0.006937624999999999	-0.0007161253667813325	0.006937624999999999	-0.0017265919056149574
21	0.0010820416666666667	-2.508117020910229e-05	0.0010820416666666667	-5.267897162303241e-05	0.0010820416666666667	-7.91409063346789e-05	0.0010820416666666667	-0.00010883873199849196	0.0010820416666666667	-0.00011938252022171852	0.0010820416666666667	-0.0004344611273365492	0.0010820416666666667	-0.0020392350261863547	0.0010820416666666667	-0.0006952353829712452	-0.005043833333333334	-2.5869850072683617e-05	-0.005043833333333334	-5.3155595177047704e-05	-0.005043833333333334	-4.333908352089403e-05	-0.005043833333333334	-0.000115506911586871	-0.005043833333333334	-5.341729967893565e-05	-0.005043833333333334	-0.0004294906326775472	-0.005043833333333334	-0.0006097351429604387	-0.005043833333333334	-0.0015544203826946094	0.006987416666666666	-6.184439654703588e-05	0.006987416666666666	-6.622816939900423e-05	0.006987416666666666	-0.00013793289353838533	0.006987416666666666	-0.00014291661284632947	0.006987416666666666	-0.00019938716027340195	0.006987416666666666	-0.0003427204150417083	0.006987416666666666	-0.0007179206938106446	0.006987416666666666	-0.0017268459361416868
22	0.0011335833333333334	-2.509632486444615e-05	0.0011335833333333334	-5.269142430772901e-05	0.0011335833333333334	-7.915372928461927e-05	0.0011335833333333334	-0.0001090464059425852	0.0011335833333333334	-0.00011957209476548657	0.0011335833333333334	-0.00043618349228840945	0.0011335833333333334	-0.0020445974774125843	0.0011335833333333334	-0.000697564063371469	-0.004991458333333334	-2.5873557155428565e-05	-0.004991458333333334	-5.316133387307961e-05	-0.004991458333333334	-4.330655338561576e-05	-0.004991458333333334	-0.00011559314356444672	-0.004991458333333334	-5.317182658230268e-05	-0.004991458333333334	-0.000429500588231364	-0.004991458333333334	-0.0006100383318100508	-0.004991458333333334	-0.0015544968066558275	0.007037208333333333	-6.181047019360789e-05	0.007037208333333333	-6.629159566576668e-05	0.007037208333333333	-0.00013789254192808688	0.007037208333333333	-0.00014312678189342906	0.007037208333333333	-0.00019935153531615467	0.007037208333333333	-0.0003424547529568725	0.007037208333333333	-0.0007185373712389956	0.007037208333333333	-0.0017281200580023138
23	0.0011850833333333333	-2.509558561296596e-05	0.0011850833333333333	-5.270332259207952e-05	0.0011850833333333333	-7.923025990648555e-05	0.0011850833333333333	-0.00010920592967786645	0.0011850833333333333	-0.00011976767887692461	0.0011850833333333333	-0.0004375127945964393	0.0011850833333333333	-0.0020473601767321743	0.0011850833333333333	-0.000697973980895104	-0.004939125	-2.5870467919807777e-05	-0.004939125	-5.315115392533605e-05	-0.004939125	-4.3290337457153794e-05	-0.004939125	-0.00011563496724839353	-0.004939125	-5.295250739246478e-05	-0.004939125	-0.00042950518310235625	-0.004939125	-0.0006096937237186885	-0.004939125	-0.001555401156863573	0.007086958333333333	-6.178447135492563e-05	0.007086958333333333	-6.628090122390012e-05	0.007086958333333333	-0.00013786163431168808	0.007086958333333333	-0.00014322129757121945	0.007086958333333333	-0.0001993381759571869	0.007086958333333333	-0.0003413015717282813	0.007086958333333333	-0.0007186368353403421	0.007086958333333333	-0.0017281399041372137
24	0.001236625	-2.5074270528620536e-05	0.001236625	-5.269556098723438e-05	0.001236625	-7.920491931493673e-05	0.001236625	-0.0001092230962740516	0.001236625	-0.00011942786514140949	0.001236625	-0.0004386712430416986	0.001236625	-0.0020513116514962525	0.001236625	-0.0006954970324544172	-0.0048867500000000005	-2.5869608306417644e-05	-0.0048867500000000005	-5.314002584520463e-05	-0.0048867500000000005	-4.327667676590401e-05	-0.0048867500000000005	-0.00011572895305501556	-0.0048867500000000005	-5.2555715263660835e-05	-0.0048867500000000005	-0.0004290931763367105	-0.0048867500000000005	-0.0006085439255677006	-0.0048867500000000005	-0.0015559138342700761	0.00713675	-6.176929826218647e-05	0.00713675	-6.631421852356132e-05	0.00713675	-0.00013786220667495473	0.00713675	-0.00014331641718305334	0.00713675	-0.00019916005117095065	0.00713675	-0.0003405134903481246	0.00713675	-0.0007183110904084306	0.00713675	-0.001727481012458511
25	0.0012881666666666666	-2.5046086565938358e-05	0.0012881666666666666	-5.266826743173499e-05	0.0012881666666666666	-7.913266300971725e-05	0.0012881666666666666	-0.00010919043787155307	0.0012881666666666666	-0.00011914650810959223	0.0012881666666666666	-0.0004392677501695216	0.0012881666666666666	-0.002055770485250658	0.0012881666666666666	-0.0006921566407192648	-0.004834416666666667	-2.5864665529424385e-05	-0.004834416666666667	-5.3124706021884675e-05	-0.004834416666666667	-4.322055982559013e-05	-0.004834416666666667	-0.00011568689440655222	-0.004834416666666667	-5.22650332709966e-05	-0.004834416666666667	-0.00042829596621954077	-0.004834416666666667	-0.0006066552081438879	-0.004834416666666667	-0.0015553947882001378	0.007186541666666667	-6.174849919124068e-05	0.007186541666666667	-6.630887130262803e-05	0.007186541666666667	-0.00013779595562684056	0.007186541666666667	-0.0001435196409886539	0.007186541666666667	-0.00019897111166554998	0.007186541666666667	-0.000339608161455666	0.007186541666666667	-0.0007175651096483293	0.007186541666666667	-0.0017242976924204333
26	0.0013396666666666667	-2.5022830946457433e-05	0.0013396666666666667	-5.2621228694678995e-05	0.0013396666666666667	-7.903964573792767e-05	0.0013396666666666667	-0.0001091184219070691	0.0013396666666666667	-0.00011871600453469518	0.0013396666666666667	-0.00044032743915653206	0.0013396666666666667	-0.0020569740740963246	0.0013396666666666667	-0.0006851487953949968	-0.004782041666666667	-2.5859776478268006e-05	-0.004782041666666667	-5.310564357071782e-05	-0.004782041666666667	-4.319186254613015e-05	-0.004782041666666667	-0.00011574399078407511	-0.004782041666666667	-5.216378028897605e-05	-0.004782041666666667	-0.00042770782273252234	-0.004782041666666667	-0.0006052287294580081	-0.004782041666666667	-0.0015540223412299323	0.007236333333333333	-6.171747106901006e-05	0.007236333333333333	-6.625268435035988e-05	0.007236333333333333	-0.0001377136784072604	0.007236333333333333	-0.00014354410031741126	0.007236333333333333	-0.00019877008512108327	0.007236333333333333	-0.0003386093313825109	0.007236333333333333	-0.0007168837805541028	0.007236333333333333	-0.0017208365264937454
27	0.0013912083333333335	-2.4995478641690468e-05	0.0013912083333333335	-5.2597218895075614e-05	0.0013912083333333335	-7.89233232634687e-05	0.0013912083333333335	-0.0001089442437604103	0.0013912083333333335	-0.00011808937052402651	0.0013912083333333335	-0.0004404617520197504	0.0013912083333333335	-0.0020588183425429138	0.0013912083333333335	-0.0006803998572754393	-0.004729708333333334	-2.5853974087884614e-05	-0.004729708333333334	-5.308174065420233e-05	-0.004729708333333334	-4.3145376884539156e-05	-0.004729708333333334	-0.00011555249470308269	-0.004729708333333334	-5.1839471844718214e-05	-0.004729708333333334	-0.00042704233225046616	-0.004729708333333334	-0.000603195873072904	-0.004729708333333334	-0.001552188166160702	0.007286125	-6.169219678812714e-05	0.007286125	-6.621155188164236e-05	0.007286125	-0.0001376942180561945	0.007286125	-0.00014351631935141532	0.007286125	-0.0001984590029051204	0.007286125	-0.00033732554533008987	0.007286125	-0.0007162571567156168	0.007286125	-0.0017184272057167986
28	0.0014427083333333334	-2.495956334061132e-05	0.0014427083333333334	-5.256966946249341e-05	0.0014427083333333334	-7.884933687770172e-05	0.0014427083333333334	-0.0001088739025857981	0.0014427083333333334	-0.00011749660862204264	0.0014427083333333334	-0.0004404390373443533	0.0014427083333333334	-0.0020593442182847118	0.0014427083333333334	-0.000677151042859397	-0.004677333333333334	-2.5833638858624295e-05	-0.004677333333333334	-5.3041170568342e-05	-0.004677333333333334	-4.305456768515209e-05	-0.004677333333333334	-0.00011547119698035464	-0.004677333333333334	-5.1279778239305554e-05	-0.004677333333333334	-0.000426501669097035	-0.004677333333333334	-0.0006024072507099787	-0.004677333333333334	-0.0015515290094951972	0.0073358749999999995	-6.168030551600853e-05	0.0073358749999999995	-6.61534728358132e-05	0.0073358749999999995	-0.00013766202262244576	0.0073358749999999995	-0.00014325934541595307	0.0073358749999999995	-0.00019805567749628538	0.0073358749999999995	-0.00033581023254451606	0.0073358749999999995	-0.0007151804578185373	0.0073358749999999995	-0.0017156805006465364
29	0.00149425	-2.492608140898779e-05	0.00149425	-5.254693904830407e-05	0.00149425	-7.877606287804253e-05	0.00149425	-0.00010879749029790088	0.00149425	-0.00011694372839641344	0.00149425	-0.0004404113846960435	0.00149425	-0.002060099701744761	0.00149425	-0.0006718831665982166	-0.004625000000000001	-2.580932791743462e-05	-0.004625000000000001	-5.2997456675090275e-05	-0.004625000000000001	-4.296985174373255e-05	-0.004625000000000001	-0.00011527547153806422	-0.004625000000000001	-5.100516221795824e-05	-0.004625000000000001	-0.00042590280424436764	-0.004625000000000001	-0.0006016964965215438	-0.004625000000000001	-0.0015512615256309346	0.007385666666666666	-6.163836640574077e-05	0.007385666666666666	-6.608083289605804e-05	0.007385666666666666	-0.0001376046432049646	0.007385666666666666	-0.0001432065011871565	0.007385666666666666	-0.0001977038810434686	0.007385666666666666	-0.0003345279306378206	0.007385666666666666	-0.0007135915187995201	0.007385666666666666	-0.0017122510885356909
30	0.0015457916666666667	-2.487411819035956e-05	0.0015457916666666667	-5.251260887302748e-05	0.0015457916666666667	-7.866889965354097e-05	0.0015457916666666667	-0.00010851968452792945	0.0015457916666666667	-0.00011613134411231203	0.0015457916666666667	-0.0004405397719917672	0.0015457916666666667	-0.0020602552424571242	0.0015457916666666667	-0.000664914568696424	-0.004572625	-2.578523187959247e-05	-0.004572625	-5.2924500382928164e-05	-0.004572625	-4.287688042055056e-05	-0.004572625	-0.00011504262170215813	-0.004572625	-5.05844579457989e-05	-0.004572625	-0.00042471732752834594	-0.004572625	-0.000600165641346453	-0.004572625	-0.001549526064844944	0.007435458333333333	-6.160588916791146e-05	0.007435458333333333	-6.602925278028626e-05	0.007435458333333333	-0.00013748645019040249	0.007435458333333333	-0.0001430286426113782	0.007435458333333333	-0.00019754484105575753	0.007435458333333333	-0.00033296512518903514	0.007435458333333333	-0.0007110427512025047	0.007435458333333333	-0.0017085239844013347
31	0.0015972916666666668	-2.4827668555687727e-05	0.0015972916666666668	-5.247218029394401e-05	0.0015972916666666668	-7.854820109299127e-05	0.0015972916666666668	-0.00010826302298008847	0.0015972916666666668	-0.0001150507145804004	0.0015972916666666668	-0.0004403985459664713	0.0015972916666666668	-0.0020596627064100267	0.0015972916666666668	-0.0006567685481203611	-0.004520291666666667	-2.5743057097639107e-05	-0.004520291666666667	-5.287948904535617e-05	-0.004520291666666667	-4.277585027231473e-05	-0.004520291666666667	-0.00011479825860494084	-0.004520291666666667	-4.9980302698834774e-05	-0.004520291666666667	-0.000423764657609269	-0.004520291666666667	-0.0005975645129645354	-0.004520291666666667	-0.0015466187699869451	0.00748525	-6.1570982530402e-05	0.00748525	-6.599387885718918e-05	0.00748525	-0.00013736253354317395	0.00748525	-0.0001428758472984006	0.00748525	-0.00019710143757001924	0.00748525	-0.00033109806986655486	0.00748525	-0.0007092026653275868	0.00748525	-0.0017068926321124943
32	0.0016488333333333335	-2.476794319651752e-05	0.0016488333333333335	-5.243507811693702e-05	0.0016488333333333335	-7.838038327988292e-05	0.0016488333333333335	-0.00010812757434921314	0.0016488333333333335	-0.00011420718980928235	0.0016488333333333335	-0.00043988005881066464	0.0016488333333333335	-0.0020592701512788243	0.0016488333333333335	-0.000649438001766849	-0.004467916666666668	-2.5706523528558484e-05	-0.004467916666666668	-5.2849797531104154e-05	-0.004467916666666668	-4.2685434186344934e-05	-0.004467916666666668	-0.00011455601018837253	-0.004467916666666668	-4.9297312104245774e-05	-0.004467916666666668	-0.00042286636033026794	-0.004467916666666668	-0.0005945889546371948	-0.004467916666666668	-0.0015445394013754738	0.0075350416666666665	-6.152525014694945e-05	0.0075350416666666665	-6.594188741673021e-05	0.0075350416666666665	-0.00013724519907351178	0.0075350416666666665	-0.00014269466708538374	0.0075350416666666665	-0.0001967630004761702	0.0075350416666666665	-0.0003296629009501489	0.0075350416666666665	-0.0007087426438588581	0.0075350416666666665	-0.0017044396498387651
33	0.0017003749999999998	-2.4706985751547e-05	0.0017003749999999998	-5.238407328509751e-05	0.0017003749999999998	-7.823342820278865e-05	0.0017003749999999998	-0.00010777461238374827	0.0017003749999999998	-0.00011315496914271934	0.0017003749999999998	-0.0004394366288431273	0.0017003749999999998	-0.002058114705986986	0.0017003749999999998	-0.0006424955688133733	-0.004415583333333334	-2.5672918017587997e-05	-0.004415583333333334	-5.280174218955003e-05	-0.004415583333333334	-4.257998151216493e-05	-0.004415583333333334	-0.00011436216446221456	-0.004415583333333334	-4.861058523725748e-05	-0.004415583333333334	-0.0004220760425195868	-0.004415583333333334	-0.0005918685388390363	-0.004415583333333334	-0.0015434408069329658	0.007584833333333333	-6.148369462610487e-05	0.007584833333333333	-6.589919191420142e-05	0.007584833333333333	-0.00013707721045475154	0.007584833333333333	-0.00014254519340964485	0.007584833333333333	-0.00019644428434079726	0.007584833333333333	-0.0003276652408038387	0.007584833333333333	-0.0007064077240797387	0.007584833333333333	-0.0016989502089252233
34	0.001751875	-2.4646890766636695e-05	0.001751875	-5.234014771921567e-05	0.001751875	-7.811863226998925e-05	0.001751875	-0.00010737978067149041	0.001751875	-0.00011226336783024217	0.001751875	-0.0004384075552881741	0.001751875	-0.002056411164851581	0.001751875	-0.0006341315070013339	-0.0043632083333333335	-2.563563228679101e-05	-0.0043632083333333335	-5.2709274330879444e-05	-0.0043632083333333335	-4.2442883207895496e-05	-0.0043632083333333335	-0.00011403133442290501	-0.0043632083333333335	-4.7949638649824226e-05	-0.0043632083333333335	-0.00042125815548295164	-0.0043632083333333335	-0.0005903095185795554	-0.0043632083333333335	-0.001538603807054214	0.0076345833333333335	-6.14540729984259e-05	0.0076345833333333335	-6.590437460525983e-05	0.0076345833333333335	-0.0001369417034513735	0.0076345833333333335	-0.00014245701903931	0.0076345833333333335	-0.00019603332501255205	0.0076345833333333335	-0.0003257076525921125	0.0076345833333333335	-0.0007028319896363175	0.0076345833333333335	-0.0016915039391104693
35	0.0018034166666666667	-2.4574875351608356e-05	0.0018034166666666667	-5.2290251688068345e-05	0.0018034166666666667	-7.794959322355326e-05	0.0018034166666666667	-0.00010703770484019174	0.0018034166666666667	-0.00011150343068216889	0.0018034166666666667	-0.00043765303302715277	0.0018034166666666667	-0.0020514042352536115	0.0018034166666666667	-0.0006259157132297586	-0.0043108750000000005	-2.5581476643212676e-05	-0.0043108750000000005	-5.26477455290765e-05	-0.0043108750000000005	-4.232946998701598e-05	-0.0043108750000000005	-0.00011342771057987495	-0.0043108750000000005	-4.731185695126653e-05	-0.0043108750000000005	-0.0004201775949879216	-0.0043108750000000005	-0.0005887687227864451	-0.0043108750000000005	-0.0015356073509081279	0.007684375	-6.141976305557473e-05	0.007684375	-6.584284043205839e-05	0.007684375	-0.00013676527247443026	0.007684375	-0.0001423262673189161	0.007684375	-0.00019544869401772627	0.007684375	-0.00032378271558634436	0.007684375	-0.0007006139401762814	0.007684375	-0.0016838750848546294
36	0.0018549166666666668	-2.449365009522267e-05	0.0018549166666666668	-5.222606918646428e-05	0.0018549166666666668	-7.77797400215655e-05	0.0018549166666666668	-0.00010667176325322104	0.0018549166666666668	-0.00011061182936969171	0.0018549166666666668	-0.00043684123028034697	0.0018549166666666668	-0.0020467898607868427	0.0018549166666666668	-0.0006172376720379144	-0.004258500000000001	-2.5528932774740843e-05	-0.004258500000000001	-5.2576835206804026e-05	-0.004258500000000001	-4.219895633248565e-05	-0.004258500000000001	-0.00011309805536314814	-0.004258500000000001	-4.659934980472318e-05	-0.004258500000000001	-0.0004193137592413631	-0.004258500000000001	-0.0005867093580866207	-0.004258500000000001	-0.00153033409758409	0.007734166666666667	-6.138498428120634e-05	0.007734166666666667	-6.578755839410203e-05	0.007734166666666667	-0.00013663319965065199	0.007734166666666667	-0.00014212425138140236	0.007734166666666667	-0.00019450463265067365	0.007734166666666667	-0.000322046265087694	0.007734166666666667	-0.0006981447438603436	0.007734166666666667	-0.0016778339213908476
37	0.0019064583333333331	-2.4413472111767247e-05	0.0019064583333333331	-5.216717481123824e-05	0.0019064583333333331	-7.760540896404301e-05	0.0019064583333333331	-0.0001062823746080463	0.0019064583333333331	-0.00010965357648851224	0.0019064583333333331	-0.00043622398366629145	0.0019064583333333331	-0.0020435198024769258	0.0019064583333333331	-0.0006085727133202288	-0.004206166666666667	-2.547910206103161e-05	-0.004206166666666667	-5.251989736182661e-05	-0.004206166666666667	-4.201714137700289e-05	-0.004206166666666667	-0.00011270895412373292	-0.004206166666666667	-4.559503978379578e-05	-0.004206166666666667	-0.0004185915986837347	-0.004206166666666667	-0.0005850161394838694	-0.004206166666666667	-0.0015244271622482874	0.007783958333333334	-6.135945427404131e-05	0.007783958333333334	-6.57173041375325e-05	0.007783958333333334	-0.0001365358978953224	0.007783958333333334	-0.00014187271285233058	0.007783958333333334	-0.00019326984618608532	0.007783958333333334	-0.00032029794142324127	0.007783958333333334	-0.0006955636504303915	0.007783958333333334	-0.0016718126040619677
38	0.001958	-2.4335173059157313e-05	0.001958	-5.209595568985701e-05	0.001958	-7.74055337760838e-05	0.001958	-0.00010587895959769588	0.001958	-0.00010843254160285884	0.001958	-0.0004354240320544756	0.001958	-0.002037805532972734	0.001958	-0.0005975747133775992	-0.004153791666666668	-2.5433596277191483e-05	-0.004153791666666668	-5.245337838956114e-05	-0.004153791666666668	-4.1817636317743434e-05	-0.004153791666666668	-0.00011219861119377524	-0.004153791666666668	-4.4510399906283794e-05	-0.004153791666666668	-0.000417959038110457	-0.004153791666666668	-0.0005828457712161542	-0.004153791666666668	-0.0015192526232074898	0.00783375	-6.131623653236294e-05	0.00783375	-6.565725073320488e-05	0.00783375	-0.00013642457323996	0.00783375	-0.0001417087447595503	0.00783375	-0.00019230351922075312	0.00783375	-0.00031831512273418393	0.00783375	-0.0006928656866813557	0.00783375	-0.0016637828578811335
39	0.0020095	-2.4262942029113918e-05	0.0020095	-5.203599516011927e-05	0.0020095	-7.720749043811604e-05	0.0020095	-0.00010544246748737903	0.0020095	-0.00010702466379510541	0.0020095	-0.00043450063111984876	0.0020095	-0.002033228192008909	0.0020095	-0.0005859269505517623	-0.0041014583333333346	-2.5373289025290015e-05	-0.0041014583333333346	-5.2360710924072046e-05	-0.0041014583333333346	-4.1698719509022274e-05	-0.0041014583333333346	-0.00011173808074132725	-0.0041014583333333346	-4.340857317573511e-05	-0.0041014583333333346	-0.0004168960912875641	-0.0041014583333333346	-0.0005809968162644218	-0.0041014583333333346	-0.0015125082086300068	0.0078835	-6.128925740959921e-05	0.0078835	-6.561471976055096e-05	0.0078835	-0.00013629436059679835	0.0078835	-0.00014129444600578507	0.0078835	-0.00019145233720652388	0.0078835	-0.0003165549259039281	0.0078835	-0.0006898295449877419	0.0078835	-0.001653538283045377
40	0.0020610416666666668	-2.4175125113696548e-05	0.0020610416666666668	-5.197462730642609e-05	0.0020610416666666668	-7.699621707243202e-05	0.0020610416666666668	-0.00010503423745614741	0.0020610416666666668	-0.00010560968377101495	0.0020610416666666668	-0.00043314960173100424	0.0020610416666666668	-0.0020293137507477726	0.0020610416666666668	-0.000573564012471923	-0.004049083333333334	-2.5317011211154792e-05	-0.004049083333333334	-5.223984899546968e-05	-0.004049083333333334	-4.148830555243385e-05	-0.004049083333333334	-0.00011121716440812455	-0.004049083333333334	-4.27756486312965e-05	-0.004049083333333334	-0.0004157335889265041	-0.004049083333333334	-0.0005788496427720871	-0.004049083333333334	-0.0015062669184638755	0.007933291666666667	-6.125366883533745e-05	0.007933291666666667	-6.555853280828282e-05	0.007933291666666667	-0.0001361239394341549	0.007933291666666667	-0.0001408520643190022	0.007933291666666667	-0.00019069021758541264	0.007933291666666667	-0.0003142129439493386	0.007933291666666667	-0.0006872932104033954	0.007933291666666667	-0.001638181343859194
41	0.002112583333333333	-2.4091066059970144e-05	0.002112583333333333	-5.191121243607046e-05	0.002112583333333333	-7.675532879855244e-05	0.002112583333333333	-0.00010456759912813964	0.002112583333333333	-0.00010414826617856624	0.002112583333333333	-0.00043166129669519387	0.002112583333333333	-0.0020254955965942918	0.002112583333333333	-0.0005600367341919728	-0.00399675	-2.5259363388179045e-05	-0.00399675	-5.214673241463895e-05	-0.00399675	-4.1315139092130805e-05	-0.00399675	-0.00011067768587811408	-0.00399675	-4.193984449557677e-05	-0.00399675	-0.00041439648146773534	-0.00399675	-0.0005759999989396672	-0.00399675	-0.0014993855776225438	0.007983083333333333	-6.121658852442997e-05	0.007983083333333333	-6.548984158552453e-05	0.007983083333333333	-0.00013590486739384667	0.007983083333333333	-0.00014047460554188364	0.007983083333333333	-0.00018967935942352138	0.007983083333333333	-0.00031112295254917625	0.007983083333333333	-0.0006849234781888052	0.007983083333333333	-0.0016083248185145376
42	0.0021640833333333334	-2.3983905397487852e-05	0.0021640833333333334	-5.184208297753214e-05	0.0021640833333333334	-7.650385650249987e-05	0.0021640833333333334	-0.00010400382298757208	0.0021640833333333334	-0.00010256392561105169	0.0021640833333333334	-0.00043002682766117513	0.0021640833333333334	-0.002019681336632151	0.0021640833333333334	-0.0005454541363298984	-0.003944375000000001	-2.519808907121368e-05	-0.003944375000000001	-5.206304725598241e-05	-0.003944375000000001	-4.109941810440938e-05	-0.003944375000000001	-0.000110144316425534	-0.003944375000000001	-4.111487554981499e-05	-0.003944375000000001	-0.0004127867449967548	-0.003944375000000001	-0.0005733723622430295	-0.003944375000000001	-0.001492370494849081	0.008032875	-6.11835572129894e-05	0.008032875	-6.54217262173283e-05	0.008032875	-0.0001357095484291042	0.008032875	-0.00014009412709454827	0.008032875	-0.00018871366861814012	0.008032875	-0.00030778065637570613	0.008032875	-0.0006812134672085645	0.008032875	-0.001561805478307231
43	0.002215625	-2.3897905808625953e-05	0.002215625	-5.176949917837594e-05	0.002215625	-7.624230903149415e-05	0.002215625	-0.00010351750587857155	0.002215625	-0.00010083098482479102	0.002215625	-0.0004283824826813314	0.002215625	-0.00201191911441518	0.002215625	-0.0005305313941397014	-0.0038920416666666673	-2.5137056520514285e-05	-0.0038920416666666673	-5.195560888592424e-05	-0.0038920416666666673	-4.087809525049198e-05	-0.0038920416666666673	-0.0001096335035665432	-0.0038920416666666673	-4.015876344283836e-05	-0.0038920416666666673	-0.00041097942907310415	-0.0038920416666666673	-0.0005702062754036377	-0.0038920416666666673	-0.0014868679696413898	0.008082666666666667	-6.113296603017656e-05	0.008082666666666667	-6.535155422569618e-05	0.008082666666666667	-0.00013535740192930105	0.008082666666666667	-0.00013975199845896798	0.008082666666666667	-0.00018768436181767435	0.008082666666666667	-0.00030160661015828365	0.008082666666666667	-0.0006760114947081214	0.008082666666666667	-0.0015022908889669284
44	0.002267125	-2.378624803297252e-05	0.002267125	-5.168092306154431e-05	0.002267125	-7.595918643836656e-05	0.002267125	-0.00010309629622583415	0.002267125	-9.887350473741013e-05	0.002267125	-0.00042681517007892185	0.002267125	-0.002004101341943792	0.002267125	-0.0005136462808257213	-0.003839666666666667	-2.5074062976768654e-05	-0.003839666666666667	-5.182811003060672e-05	-0.003839666666666667	-4.065775518011774e-05	-0.003839666666666667	-0.00010912457042368487	-0.003839666666666667	-3.9146233622632545e-05	-0.003839666666666667	-0.00040916292340746873	-0.003839666666666667	-0.0005666955804728836	-0.003839666666666667	-0.0014799802601366237	0.008132458333333334	-6.107154910142061e-05	0.008132458333333334	-6.5256785017771e-05	0.008132458333333334	-0.000134570688619298	0.008132458333333334	-0.00013941560719680005	0.008132458333333334	-0.000186246004168816	0.008132458333333334	-0.00028766899765159603	0.008132458333333334	-0.0006715654493779133	0.008132458333333334	-0.0014218346580793767
45	0.002318666666666667	-2.3667290148952223e-05	0.002318666666666667	-5.156151375623444e-05	0.002318666666666667	-7.567026298693262e-05	0.002318666666666667	-0.00010258862554596918	0.002318666666666667	-9.716514854616266e-05	0.002318666666666667	-0.0004252261303956976	0.002318666666666667	-0.001996298382873584	0.002318666666666667	-0.0004888898788930066	-0.0037873333333333335	-2.500330604959339e-05	-0.0037873333333333335	-5.168459272810449e-05	-0.0037873333333333335	-4.0413238634582005e-05	-0.0037873333333333335	-0.00010849815502254896	-0.0037873333333333335	-3.8120253221789295e-05	-0.0037873333333333335	-0.00040754246557083947	-0.0037873333333333335	-0.0005631434663003791	-0.0037873333333333335	-0.0014717360253202383	0.008182208333333333	-6.104516667331517e-05	0.008182208333333333	-6.514391752361008e-05	0.008182208333333333	-0.0001330025563595083	0.008182208333333333	-0.0001389680920706483	0.008182208333333333	-0.00018383623027501856	0.008182208333333333	-0.0002637668307449625	0.008182208333333333	-0.0006671915155211831	0.008182208333333333	-0.0013083425510360715
46	0.002370208333333333	-2.3542572263815463e-05	0.002370208333333333	-5.143101644400295e-05	0.002370208333333333	-7.529514081645517e-05	0.002370208333333333	-0.00010189107556439809	0.002370208333333333	-9.496783207632016e-05	0.002370208333333333	-0.00042339611763434593	0.002370208333333333	-0.0019873881220653614	0.002370208333333333	-0.00045395531206493333	-0.0037349583333333336	-2.4923952988516803e-05	-0.0037349583333333336	-5.1539478571054255e-05	-0.0037349583333333336	-4.016783758385744e-05	-0.0037349583333333336	-0.00010778339296318835	-0.0037349583333333336	-3.695827250561212e-05	-0.0037349583333333336	-0.00040603611369718646	-0.0037349583333333336	-0.0005591705326316919	-0.0037349583333333336	-0.0014648196568300157	0.008232	-6.09998178792858e-05	0.008232	-6.502142503176929e-05	0.008232	-0.00013070509020719672	0.008232	-0.0001383931468613415	0.008232	-0.00017957968404392087	0.008232	-0.0002312269357168384	0.008232	-0.0006587370669066949	0.008232	-0.0011544278364269659
47	0.0024217083333333334	-2.342244389828487e-05	0.0024217083333333334	-5.128913260158655e-05	0.0024217083333333334	-7.49868811706667e-05	0.0024217083333333334	-0.00010128647642070737	0.0024217083333333334	-9.288196577053723e-05	0.0024217083333333334	-0.0004211799553912414	0.0024217083333333334	-0.0019785482249127313	0.0024217083333333334	-0.0004009538484238895	-0.0036826250000000006	-2.483949597293631e-05	-0.0036826250000000006	-5.1394264610594764e-05	-0.0036826250000000006	-3.995850468916647e-05	-0.0036826250000000006	-0.00010705077360056956	-0.0036826250000000006	-3.569429155293456e-05	-0.0036826250000000006	-0.00040458796352276963	-0.0036826250000000006	-0.0005551528661819142	-0.0036826250000000006	-0.0014536044405212838	0.008281791666666666	-6.0930771783113256e-05	0.008281791666666666	-6.489835668536641e-05	0.008281791666666666	-0.00012768487233992955	0.008281791666666666	-0.00013771492893061504	0.008281791666666666	-0.00017265126601927807	0.008281791666666666	-0.00019141472663453877	0.008281791666666666	-0.0006413606884013891	0.008281791666666666	-0.0009583639005156916
48	0.00247325	-2.3303794035714655e-05	0.00247325	-5.109423955684868e-05	0.00247325	-7.466152425829111e-05	0.00247325	-0.00010067559681499774	0.00247325	-9.012521318306207e-05	0.00247325	-0.00041887293444654774	0.00247325	-0.001969275035775662	0.00247325	-0.000326091570463893	-0.0036302500000000002	-2.4751224422937096e-05	-0.0036302500000000002	-5.124515831717451e-05	-0.0036302500000000002	-3.9754675382317156e-05	-0.0036302500000000002	-0.00010626317254107687	-0.0036302500000000002	-3.448598105900626e-05	-0.0036302500000000002	-0.0004031359842891927	-0.0036302500000000002	-0.000551766428976411	-0.0036302500000000002	-0.0014313937267923216	0.008331583333333333	-6.0861725686940714e-05	0.008331583333333333	-6.475719005272786e-05	0.008331583333333333	-0.00012406152668043566	0.008331583333333333	-0.00013660852176312528	0.008331583333333333	-0.00016281877781903212	0.008331583333333333	-0.00014322303078695731	0.008331583333333333	-0.0006107879102498807	0.008331583333333333	-0.000715772685943151
49	0.002524791666666667	-2.317454823526174e-05	0.002524791666666667	-5.077422261861825e-05	0.002524791666666667	-7.435234868750692e-05	0.002524791666666667	-0.00010005990218840688	0.002524791666666667	-8.585787381311182e-05	0.002524791666666667	-0.0004169895915777419	0.002524791666666667	-0.001960027770090653	0.002524791666666667	-0.00022977403488385893	-0.003577916666666667	-2.466456464804439e-05	-0.003577916666666667	-5.109146106692872e-05	-0.003577916666666667	-3.94982671559093e-05	-0.003577916666666667	-0.0001055397167946037	-0.003577916666666667	-3.3214153934290185e-05	-0.003577916666666667	-0.0004008737761373009	-0.003577916666666667	-0.0005483899323889279	-0.003577916666666667	-0.0014103516628036496	0.008381375	-6.081918988201466e-05	0.008381375	-6.451821040947898e-05	0.008381375	-0.00011998873276580896	0.008381375	-0.00013487160745433678	0.008381375	-0.00014962990971813283	0.008381375	-8.438258936004684e-05	0.008381375	-0.0005655516369573028	0.008381375	-0.0004421302087049316
50	0.0025762916666666664	-2.3027560399284304e-05	0.0025762916666666664	-5.038401006733781e-05	0.0025762916666666664	-7.404826158892128e-05	0.0025762916666666664	-9.936109611443195e-05	0.0025762916666666664	-8.052410934392425e-05	0.0025762916666666664	-0.0004149304568732529	0.0025762916666666664	-0.0019512286097912617	0.0025762916666666664	-0.00011457412826830326	-0.0035255416666666677	-2.4582122351347013e-05	-0.0035255416666666677	-5.091800274165135e-05	-0.0035255416666666677	-3.919714227828813e-05	-0.0035255416666666677	-0.00010475564020285935	-0.0035255416666666677	-3.1946810336453255e-05	-0.0035255416666666677	-0.00039807013902014613	-0.0035255416666666677	-0.0005438321590267267	-0.0035255416666666677	-0.0013843006450234862	0.008431125	-6.076190719481966e-05	0.008431125	-6.413691242446747e-05	0.008431125	-0.000115439732613334	0.008431125	-0.00013214756295162818	0.008431125	-0.0001318479667721393	0.008431125	-1.5777953206111273e-05	0.008431125	-0.0005055175919868374	0.008431125	-0.00013258210420431435
51	0.002627833333333333	-2.2868559726753816e-05	0.002627833333333333	-4.9910381587062324e-05	0.002627833333333333	-7.380421846227861e-05	0.002627833333333333	-9.868971472460645e-05	0.002627833333333333	-7.450634680903729e-05	0.002627833333333333	-0.0004126362746581318	0.002627833333333333	-0.0019411406835894334	0.002627833333333333	1.825659268827013e-05	-0.003473208333333334	-2.449728925490833e-05	-0.003473208333333334	-5.0784066566437164e-05	-0.003473208333333334	-3.8876853121575525e-05	-0.003473208333333334	-0.00010393749375621451	-0.003473208333333334	-3.0470609111496343e-05	-0.003473208333333334	-0.000395192983967114	-0.003473208333333334	-0.0005394698844855867	-0.003473208333333334	-0.0013521993969802361	0.008480916666666666	-6.0708588264997535e-05	0.008480916666666666	-6.360062729732829e-05	0.008480916666666666	-0.00010919896973547406	0.008480916666666666	-0.00012818786939614436	0.008480916666666666	-0.0001102656042798032	0.008480916666666666	6.340567367806237e-05	0.008480916666666666	-0.00042467068380952906	0.008480916666666666	0.00022274309505832245
52	0.0026793333333333335	-2.2708388572713024e-05	0.0026793333333333335	-4.931606441606297e-05	0.0026793333333333335	-7.354490991904026e-05	0.0026793333333333335	-9.795908764306887e-05	0.0026793333333333335	-6.731344063252147e-05	0.0026793333333333335	-0.00041074503103266587	0.0026793333333333335	-0.00193120829809997	0.0026793333333333335	0.00017660685990347337	-0.0034208333333333335	-2.4422583478722147e-05	-0.0034208333333333335	-5.0612404702526295e-05	-0.0034208333333333335	-3.8531502984512596e-05	-0.0034208333333333335	-0.00010318278772903947	-0.0034208333333333335	-2.9063155298686277e-05	-0.0034208333333333335	-0.0003918417913900396	-0.0034208333333333335	-0.000533848464995238	-0.0034208333333333335	-0.0013129047435873479	0.008530708333333333	-6.066562624960128e-05	0.008530708333333333	-6.287282939584026e-05	0.008530708333333333	-0.0001015915464676834	0.008530708333333333	-0.00012283459803553914	0.008530708333333333	-8.500242031188339e-05	0.008530708333333333	0.00015713541281631323	0.008530708333333333	-0.0003174533557626205	0.008530708333333333	0.0006195348085825402
53	0.0027308750000000002	-2.2538083512964658e-05	0.0027308750000000002	-4.857896783285738e-05	0.0027308750000000002	-7.325069445651981e-05	0.0027308750000000002	-9.711017852684112e-05	0.0027308750000000002	-5.829198691136049e-05	0.0027308750000000002	-0.0004088695889205198	0.0027308750000000002	-0.0019206574531113465	0.0027308750000000002	0.000364318559955204	-0.0033685000000000004	-2.433020190220137e-05	-0.0033685000000000004	-5.037706826351359e-05	-0.0033685000000000004	-3.8170035197342005e-05	-0.0033685000000000004	-0.0001023956565985799	-0.0033685000000000004	-2.791014163626739e-05	-0.0033685000000000004	-0.00038868588083013924	-0.0033685000000000004	-0.0005271451749103721	-0.0033685000000000004	-0.00125687642701945	0.0085805	-6.062155608698251e-05	0.0085805	-6.198831678853844e-05	0.0085805	-9.262232789772846e-05	0.0085805	-0.00011632660478397301	0.0085805	-5.549096019222687e-05	0.0085805	0.00026479682787835016	0.0085805	-0.0002020277527520566	0.0085805	0.0010588170969292176
54	0.002782416666666667	-2.232052796277425e-05	0.002782416666666667	-4.7563946091543085e-05	0.002782416666666667	-7.292421808026054e-05	0.002782416666666667	-9.62191903150864e-05	0.002782416666666667	-4.662960136145293e-05	0.002782416666666667	-0.00040660997251578583	0.002782416666666667	-0.0019099621774612443	0.002782416666666667	0.0005859836412731162	-0.003316125000000001	-2.422927791761615e-05	-0.003316125000000001	-4.998973123221239e-05	-0.003316125000000001	-3.777751145020787e-05	-0.003316125000000001	-0.00010147013136786938	-0.003316125000000001	-2.635323692748596e-05	-0.003316125000000001	-0.000384411884995438	-0.003316125000000001	-0.0005158327516035343	-0.003316125000000001	-0.0011753479820585005	0.008630291666666666	-6.0565125820727914e-05	0.008630291666666666	-6.083216535782605e-05	0.008630291666666666	-8.199955185043712e-05	0.008630291666666666	-0.00010872307517769821	0.008630291666666666	-2.149775321887374e-05	0.008630291666666666	0.0003853910887910171	0.008630291666666666	-7.417908348326328e-05	0.008630291666666666	0.001542757158029513
55	0.002833916666666667	-2.1996735814451792e-05	0.002833916666666667	-4.6158029460060884e-05	0.002833916666666667	-7.257748958465101e-05	0.002833916666666667	-9.518123929208831e-05	0.002833916666666667	-3.115059401683622e-05	0.002833916666666667	-0.0004042446834907253	0.002833916666666667	-0.001898400317842263	0.002833916666666667	0.0008499530831950901	-0.003263791666666667	-2.4128031578009633e-05	-0.003263791666666667	-4.946795900865073e-05	-0.003263791666666667	-3.7410245240132695e-05	-0.003263791666666667	-0.0001005657529436488	-0.003263791666666667	-2.4815760835180823e-05	-0.003263791666666667	-0.000377554805851214	-0.003263791666666667	-0.0004971079407930661	-0.003263791666666667	-0.0010658611046186564	0.008680041666666666	-6.0496420692931525e-05	0.008680041666666666	-5.9242889031518053e-05	0.008680041666666666	-6.977258465755747e-05	0.008680041666666666	-9.947201350105666e-05	0.008680041666666666	1.784301430127461e-05	0.008680041666666666	0.0005219710833113433	0.008680041666666666	7.01159749432425e-05	0.008680041666666666	0.0020709461615044714
56	0.002885458333333333	-2.14925663049634e-05	0.002885458333333333	-4.4319254096830416e-05	0.002885458333333333	-7.221407090023024e-05	0.002885458333333333	-9.366094878603502e-05	0.002885458333333333	-1.0736638966578753e-05	0.002885458333333333	-0.00040183297752028805	0.002885458333333333	-0.0018725731528894192	0.002885458333333333	0.0011591529991079237	-0.0032114166666666675	-2.4020203823384915e-05	-0.0032114166666666675	-4.882926709115211e-05	-0.0032114166666666675	-3.696062176914155e-05	-0.0032114166666666675	-9.967265281622286e-05	-0.0032114166666666675	-2.3236812119243652e-05	-0.0032114166666666675	-0.0003680694604993758	-0.0032114166666666675	-0.00047222988742817544	-0.0032114166666666675	-0.0009314600158217654	0.008729833333333333	-6.027841403742377e-05	0.008729833333333333	-5.671003387282986e-05	0.008729833333333333	-5.570217847363212e-05	0.008729833333333333	-8.755337515476327e-05	0.008729833333333333	6.418472208046195e-05	0.008729833333333333	0.0006777113991458353	0.008729833333333333	0.00023194158123214292	0.008729833333333333	0.00264326899977167
57	0.002937	-2.0832691952460353e-05	0.002937	-4.1993203475574784e-05	0.002937	-7.182744878258403e-05	0.002937	-9.185259442204602e-05	0.002937	1.471114849370571e-05	0.002937	-0.0003988968588265491	0.002937	-0.0018330287784462781	0.002937	0.0015080887498650209	-0.0031590833333333336	-2.3920918476824634e-05	-0.0031590833333333336	-4.8105392963858184e-05	-0.0031590833333333336	-3.6376455231093156e-05	-0.0031590833333333336	-9.879928970818756e-05	-0.0031590833333333336	-2.1520742206252733e-05	-0.0031590833333333336	-0.0003565516505452626	-0.0031590833333333336	-0.0004427045951389027	-0.0031590833333333336	-0.0007802902362009734	0.008779625	-5.989861788742777e-05	0.008779625	-5.365084764443211e-05	0.008779625	-3.965668974733272e-05	0.008779625	-7.281104318860194e-05	0.008779625	0.00011708651127275343	0.008779625	0.0008510907869260175	0.008779625	0.0004146422157912274	0.008779625	0.0032595986575677423
58	0.0029885	-2.0050225062826085e-05	0.0029885	-3.916797931194347e-05	0.0029885	-7.142077808447553e-05	0.0029885	-8.992156169995358e-05	0.0029885	4.1095882186158304e-05	0.0029885	-0.0003950916569002203	0.0029885	-0.001792210451501878	0.0029885	0.0018911653973512391	-0.003106708333333334	-2.3821848033611888e-05	-0.003106708333333334	-4.734154757115943e-05	-0.003106708333333334	-3.563740200664432e-05	-0.003106708333333334	-9.789467631945042e-05	-0.003106708333333334	-1.9756848006551022e-05	-0.003106708333333334	-0.0003436010066533736	-0.003106708333333334	-0.000409519498648575	-0.003106708333333334	-0.0006199495812340283	0.008829416666666666	-5.937160864102437e-05	0.008829416666666666	-5.0162320707560774e-05	0.008829416666666666	-2.1651715377675385e-05	0.008829416666666666	-5.536520047720715e-05	0.008829416666666666	0.00017542937652461414	0.008829416666666666	0.001038600726157181	0.008829416666666666	0.0006213012657622501	0.008829416666666666	0.003911186958628449
59	0.0030400416666666666	-1.9154591092433e-05	0.0030400416666666666	-3.5950026472384106e-05	0.0030400416666666666	-7.092475381456041e-05	0.0030400416666666666	-8.756764453525198e-05	0.0030400416666666666	7.113552567056678e-05	0.0030400416666666666	-0.0003902465178785307	0.0030400416666666666	-0.0017520365075086972	0.0030400416666666666	0.002314287498236809	-0.0030543750000000002	-2.371633048997315e-05	-0.0030543750000000002	-4.6518269248251994e-05	-0.0030543750000000002	-3.4794566840038834e-05	-0.0030543750000000002	-9.697573009520344e-05	-0.0030543750000000002	-1.802209673156373e-05	-0.0030543750000000002	-0.00033013267396301524	-0.0030543750000000002	-0.0003744092358016939	-0.0030543750000000002	-0.0004474702537603016	0.008879208333333333	-5.872973567290183e-05	0.008879208333333333	-4.622577892141807e-05	0.008879208333333333	-1.9545490101831317e-06	0.008879208333333333	-3.481332498065975e-05	0.008879208333333333	0.00023931065030852343	0.008879208333333333	0.0012417327832932948	0.008879208333333333	0.0008493252047025909	0.008879208333333333	0.004586670006109632
60	0.0030915416666666665	-1.818379988822077e-05	0.0030915416666666665	-3.237870738146849e-05	0.0030915416666666665	-7.030111066190555e-05	0.0030915416666666665	-8.433111310815425e-05	0.0030915416666666665	0.00010182147084165443	0.0030915416666666665	-0.0003843209503835986	0.0030915416666666665	-0.0017057927723830642	0.0030915416666666665	0.0027878687019519412	-0.0030020000000000008	-2.360737449277388e-05	-0.0030020000000000008	-4.565332300198248e-05	-0.0030020000000000008	-3.387713840250826e-05	-0.0030020000000000008	-9.605819365805579e-05	-0.0030020000000000008	-1.6448378796985497e-05	-0.0030020000000000008	-0.0003159957875432726	-0.0030020000000000008	-0.00033908193612804154	-0.0030020000000000008	-0.000281904110445081	0.008929	-5.800006334791791e-05	0.008929	-4.1931631452245136e-05	0.008929	1.865796931149054e-05	0.008929	-1.1816120542427961e-05	0.008929	0.0003046150139024709	0.008929	0.0014554883555314068	0.008929	0.001092412981791922	0.008929	0.005333337170252747
61	0.0031430833333333332	-1.7318105602775313e-05	0.0031430833333333332	-2.8684993752610273e-05	0.0031430833333333332	-6.92379252807395e-05	0.0031430833333333332	-8.028503012681415e-05	0.0031430833333333332	0.00013276254947654526	0.0031430833333333332	-0.0003775825925472783	0.0031430833333333332	-0.0016503091782730124	0.0031430833333333332	0.00321771519455501	-0.002949666666666667	-2.3499707915659815e-05	-0.002949666666666667	-4.4823507555769136e-05	-0.002949666666666667	-3.286791798204746e-05	-0.002949666666666667	-9.498558063998175e-05	-0.002949666666666667	-1.4999825987783333e-05	-0.002949666666666667	-0.0002995331305895775	-0.002949666666666667	-0.000303555824093988	-0.002949666666666667	-0.00012319701764916972	0.00897875	-5.7169336520449366e-05	0.00897875	-3.743206843429686e-05	0.00897875	3.931956778327902e-05	0.00897875	1.31426616687332e-05	0.00897875	0.00037015412051827996	0.00897875	0.001673466322358117	0.00897875	0.0013390590871069396	0.00897875	0.006067207546611871
62	0.003194625	-1.650055506997711e-05	0.003194625	-2.4833617194562562e-05	0.003194625	-6.77499542404381e-05	0.003194625	-7.509506566308974e-05	0.003194625	0.00016574688111919622	0.003194625	-0.0003696591212119716	0.003194625	-0.001577045799399752	0.003194625	0.003626507625412237	-0.0028972916666666674	-2.339295467777276e-05	-0.0028972916666666674	-4.400102766013571e-05	-0.0028972916666666674	-3.180818248746876e-05	-0.0028972916666666674	-9.396231017038428e-05	-0.0028972916666666674	-1.3346525451100396e-05	-0.0028972916666666674	-0.00028482801179044974	-0.0028972916666666674	-0.00026768013365956173	-0.0028972916666666674	3.156150381714861e-05	0.009028541666666666	-5.6199409353413195e-05	0.009028541666666666	-3.2831237278366014e-05	0.009028541666666666	5.980087182607443e-05	0.009028541666666666	3.93902391284877e-05	0.009028541666666666	0.00043529181020510627	0.009028541666666666	0.0018872293153248559	0.009028541666666666	0.0015860234775462668	0.009028541666666666	0.006801256538185104
63	0.0032461250000000003	-1.5646011161024486e-05	0.0032461250000000003	-2.1019683982965592e-05	0.0032461250000000003	-6.59338785127739e-05	0.0032461250000000003	-6.829646552757885e-05	0.0032461250000000003	0.0001961427280691286	0.0032461250000000003	-0.0003586405284551453	0.0032461250000000003	-0.0014937130110761376	0.0032461250000000003	0.004013565705867377	-0.0028449583333333343	-2.3278787274395814e-05	-0.0028449583333333343	-4.314840713490863e-05	-0.0028449583333333343	-3.073115000253061e-05	-0.0028449583333333343	-9.27628163133705e-05	-0.0028449583333333343	-1.1798961423317196e-05	-0.0028449583333333343	-0.00026957074266041	-0.0028449583333333343	-0.00023134054771753253	-0.0028449583333333343	0.0001837661912461007	0.009078333333333332	-5.504301510566415e-05	0.009078333333333332	-2.8204903991830285e-05	0.009078333333333332	8.010631725519326e-05	0.009078333333333332	6.568975491597373e-05	0.009078333333333332	0.0004989733297644505	0.009078333333333332	0.002093988624613706	0.009078333333333332	0.0018296558205904724	0.009078333333333332	0.007528395105585902
64	0.003297666666666667	-1.4638873425703007e-05	0.003297666666666667	-1.7387423500161485e-05	0.003297666666666667	-6.384190582250404e-05	0.003297666666666667	-5.910731219892251e-05	0.003297666666666667	0.00022442320719926238	0.003297666666666667	-0.0003426029800301116	0.003297666666666667	-0.0013828828468169228	0.003297666666666667	0.004382033590543203	-0.002792583333333334	-2.3153203130681177e-05	-0.002792583333333334	-4.2342095391573786e-05	-0.002792583333333334	-2.9613430278906058e-05	-0.002792583333333334	-9.166741173719064e-05	-0.002792583333333334	-9.803418334859884e-06	-0.002792583333333334	-0.00025529218105173703	-0.002792583333333334	-0.00019519977413590454	-0.002792583333333334	0.0003311179571377136	0.009128124999999999	-5.365186413092845e-05	0.009128124999999999	-2.3601851682588705e-05	0.009128124999999999	9.928935831842196e-05	0.009128124999999999	9.185640521391405e-05	0.009128124999999999	0.0005605268942882213	0.009128124999999999	0.0022907121405077928	0.009128124999999999	0.0020688023326639322	0.009128124999999999	0.008240518087320809
65	0.003349208333333333	-1.3423266772968431e-05	0.003349208333333333	-1.3800410614833717e-05	0.003349208333333333	-6.154944732761113e-05	0.003349208333333333	-4.767729002190564e-05	0.003349208333333333	0.0002518891167479602	0.003349208333333333	-0.0003203100075195943	0.003349208333333333	-0.0012377707688828502	0.003349208333333333	0.004732783444383622	-0.002740250000000001	-2.3025228187225233e-05	-0.002740250000000001	-4.158872935684634e-05	-0.002740250000000001	-2.851585761791608e-05	-0.002740250000000001	-9.056354843841478e-05	-0.002740250000000001	-7.937523898657704e-06	-0.002740250000000001	-0.0002410511442228347	-0.002740250000000001	-0.00015878894709806448	-0.002740250000000001	0.0004694867232545023	0.009177916666666666	-5.208430464257662e-05	0.009177916666666666	-1.8566497127125843e-05	0.009177916666666666	0.00011789216612008962	0.009177916666666666	0.00011818219213228758	0.009177916666666666	0.0006202171463159699	0.009177916666666666	0.0024773597910725323	0.009177916666666666	0.0023035127458173195	0.009177916666666666	0.008933168041491121
66	0.0034007083333333333	-1.2559882648398558e-05	0.0034007083333333333	-1.0405902588137632e-05	0.0034007083333333333	-5.9081029464092176e-05	0.0034007083333333333	-3.670804440834553e-05	0.0034007083333333333	0.0002788742608830674	0.0034007083333333333	-0.00029212208294620234	0.0034007083333333333	-0.001053588345343312	0.0034007083333333333	0.005063778762244616	-0.0026878750000000006	-2.289411028231162e-05	-0.0026878750000000006	-4.0868897267627056e-05	-0.0026878750000000006	-2.752796360034164e-05	-0.0026878750000000006	-8.947566272676467e-05	-0.0026878750000000006	-5.818683821024061e-06	-0.0026878750000000006	-0.00022718076032064735	-0.0026878750000000006	-0.00012415086360713677	-0.0026878750000000006	0.0005989712038797058	0.009227666666666667	-5.046730473968146e-05	0.009227666666666667	-1.3908409574740183e-05	0.009227666666666667	0.00013549705856636237	0.009227666666666667	0.00014354681802060648	0.009227666666666667	0.0006782743757499017	0.009227666666666667	0.0026542462152016975	0.009227666666666667	0.0025247830722762046	0.009227666666666667	0.009610385641162629
67	0.00345225	-1.1676107503833494e-05	0.00345225	-7.149781417059585e-06	0.00345225	-5.6656881308700674e-05	0.00345225	-2.5769573058678256e-05	0.00345225	0.00030492682938067564	0.00345225	-0.0002583977031433786	0.00345225	-0.0008426714360288131	0.00345225	0.005377832276070274	-0.0026355416666666675	-2.2759983730532543e-05	-0.0026355416666666675	-4.015699954944319e-05	-0.0026355416666666675	-2.645997272400048e-05	-0.0026355416666666675	-8.8325746382744e-05	-0.0026355416666666675	-3.4872498438711737e-06	-0.0026355416666666675	-0.00021374152847990707	-0.0026355416666666675	-8.754950805724563e-05	-0.0026355416666666675	0.0007234881270257435	0.009277458333333334	-4.8761567816890494e-05	0.009277458333333334	-9.321398928298437e-06	0.009277458333333334	0.00015270659108620031	0.009277458333333334	0.00016755863165173284	0.009277458333333334	0.0007334631599654776	0.009277458333333334	0.0028217810371154828	0.009277458333333334	0.0027339436443961024	0.009277458333333334	0.010339850175573793
68	0.00350375	-1.087260274915887e-05	0.00350375	-4.0606626886934745e-06	0.00350375	-5.404568091529029e-05	0.00350375	-1.5069340568263121e-05	0.00350375	0.000329678599639921	0.00350375	-0.0002198755888588248	0.00350375	-0.0006095196115469968	0.00350375	0.005684502913645787	-0.002583166666666667	-2.2626233259611645e-05	-0.002583166666666667	-3.949131080974231e-05	-0.002583166666666667	-2.5316897184962648e-05	-0.002583166666666667	-8.725642286790174e-05	-0.002583166666666667	-1.0515738667783082e-06	-0.002583166666666667	-0.00020081156150748356	-0.002583166666666667	-5.297438181377852e-05	-0.002583166666666667	0.0008448939580838679	0.00932725	-4.69885322608548e-05	0.00932725	-4.218175799451648e-06	0.00932725	0.00016921712496664848	0.00932725	0.00019303287156892697	0.00932725	0.0007861130298172348	0.00932725	0.0029827678080890587	0.00932725	0.0029405206364835146	0.00932725	0.011262187387404194
69	0.0035552916666666667	-1.0102487519672748e-05	0.0035552916666666667	-1.1297612898629257e-06	0.0035552916666666667	-5.1221069997872525e-05	0.0035552916666666667	-4.759962164160421e-06	0.0035552916666666667	0.0003530514472810952	0.0035552916666666667	-0.00017682634100814294	0.0035552916666666667	-0.00036017303622795795	0.0035552916666666667	0.0059891719326750385	-0.002530833333333334	-2.246736595994782e-05	-0.002530833333333334	-3.88791166973997e-05	-0.002530833333333334	-2.4216474451697537e-05	-0.002530833333333334	-8.604142135279532e-05	-0.002530833333333334	1.6463884327442906e-06	-0.002530833333333334	-0.00018829972779536242	-0.002530833333333334	-2.0170342347553367e-05	-0.002530833333333334	0.0009624212731101818	0.009377041666666667	-4.515650917574331e-05	0.009377041666666667	2.921639253006255e-07	0.009377041666666667	0.00018487984575837925	0.009377041666666667	0.0002162604768447119	0.009377041666666667	0.0008368416966174428	0.009377041666666667	0.0031373875939009178	0.009377041666666667	0.0031515312408884645	0.009377041666666667	0.01192281758752567
70	0.0036068333333333334	-9.353810583112086e-06	0.0036068333333333334	1.6980216445964586e-06	0.0036068333333333334	-4.884862072001833e-05	0.0036068333333333334	5.161702384639156e-06	0.0036068333333333334	0.0003753256366873481	0.0036068333333333334	-0.00013098417567818321	0.0036068333333333334	-0.00010806746493962413	0.0036068333333333334	0.006272355168311216	-0.002478458333333334	-2.2286578518835626e-05	-0.002478458333333334	-3.8292671864643725e-05	-0.002478458333333334	-2.3156247565347257e-05	-0.002478458333333334	-8.4779896863411e-05	-0.002478458333333334	4.176218474299111e-06	-0.002478458333333334	-0.0001761233196656816	-0.002478458333333334	1.064060320564801e-05	-0.002478458333333334	0.0010772068785278026	0.009426833333333334	-4.327721934948653e-05	0.009426833333333334	1.0292536514719368e-05	0.009426833333333334	0.00019999238236004786	0.009426833333333334	0.00023788071166401544	0.009426833333333334	0.0008855753658118039	0.009426833333333334	0.003286973157412416	0.009426833333333334	0.0033568549852989052	0.009426833333333334	0.012521968430951672
71	0.0036583333333333333	-8.632639962043429e-06	0.0036583333333333333	4.378803194983316e-06	0.0036583333333333333	-4.6218185901697414e-05	0.0036583333333333333	1.4887416518447647e-05	0.0036583333333333333	0.00039709611505799817	0.0036583333333333333	-8.52150923473276e-05	0.0036583333333333333	0.0001468489492221271	0.0036583333333333333	0.006540663630829112	-0.0024261250000000008	-2.2098645541417953e-05	-0.0024261250000000008	-3.772029931259207e-05	-0.0024261250000000008	-2.2118722978843748e-05	-0.0024261250000000008	-8.355338208699338e-05	-0.0024261250000000008	6.609279060712485e-06	-0.0024261250000000008	-0.00016460244646424008	-0.0024261250000000008	3.891006408505207e-05	-0.0024261250000000008	0.001187929276674003	0.009476583333333333	-4.134721047727585e-05	0.009476583333333333	1.76746629403923e-05	0.009476583333333333	0.00021420172972695122	0.009476583333333333	0.0002588305796951566	0.009476583333333333	0.0009331703086941541	0.009476583333333333	0.0034449990576639346	0.009476583333333333	0.003535303529525409	0.009476583333333333	0.01310489704370982
72	0.003709875	-7.929550200094376e-06	0.003709875	6.830702694799447e-06	0.003709875	-4.272494973738953e-05	0.003709875	2.4366727192379382e-05	0.003709875	0.00041886440813131376	0.003709875	-3.997437211810313e-05	0.003709875	0.00040184683709035404	0.003709875	0.006806399206762492	-0.0023737500000000004	-2.1898033266495833e-05	-0.0023737500000000004	-3.7153865063390815e-05	-0.0023737500000000004	-2.109240212473214e-05	-0.0023737500000000004	-8.224181015558281e-05	-0.0023737500000000004	9.024031912369384e-06	-0.0023737500000000004	-0.00015298737840745575	-0.0023737500000000004	6.600321849874789e-05	-0.0023737500000000004	0.0012823638180856313	0.009526374999999998	-3.937683947353715e-05	0.009526374999999998	2.0901998700907314e-05	0.009526374999999998	0.00022773554534839726	0.009526374999999998	0.0002788014706419632	0.009526374999999998	0.0009795603646296056	0.009526374999999998	0.0035895311049806435	0.009526374999999998	0.0037064290292902462	0.009526374999999998	0.013666681584344732
73	0.0037614166666666664	-7.253165897867126e-06	0.0037614166666666664	9.388748537799951e-06	0.0037614166666666664	-4.012046612728125e-05	0.0037614166666666664	3.36054961709854e-05	0.0037614166666666664	0.00043996727816627315	0.0037614166666666664	5.118208923747707e-06	0.0037614166666666664	0.000642594233025896	0.0037614166666666664	0.007064019287892844	-0.0023214166666666674	-2.167324436497624e-05	-0.0023214166666666674	-3.658069408406515e-05	-0.0023214166666666674	-2.0045541094568706e-05	-0.0023214166666666674	-8.083672234658333e-05	-0.0023214166666666674	1.1485114541777402e-05	-0.0023214166666666674	-0.00014264891867470786	-0.0023214166666666674	9.310299999112377e-05	-0.0023214166666666674	0.0013732223549786035	0.009576166666666665	-3.741192396381702e-05	0.009576166666666665	2.397105672179726e-05	0.009576166666666665	0.0002408875946709913	0.009576166666666665	0.00029776258386822246	0.009576166666666665	0.0010215227473071823	0.009576166666666665	0.0037256688240748176	0.009576166666666665	0.003871524517910926	0.009576166666666665	0.014220380809621085
74	0.0038129166666666663	-6.6015773223711895e-06	0.0038129166666666663	1.1826915967505448e-05	0.0038129166666666663	-3.791502050698363e-05	0.0038129166666666663	4.2472461798069744e-05	0.0038129166666666663	0.0004598174265042289	0.0038129166666666663	4.782476145430591e-05	0.0038129166666666663	0.0008632361402133757	0.0038129166666666663	0.007308927564965797	-0.0022690416666666675	-2.1411760716865374e-05	-0.0022690416666666675	-3.599614551608493e-05	-0.0022690416666666675	-1.9067081799008514e-05	-0.0022690416666666675	-7.943304432468315e-05	-0.0022690416666666675	1.4078834841359983e-05	-0.0022690416666666675	-0.00013260912555646158	-0.0022690416666666675	0.00011894363653429122	-0.0022690416666666675	0.0014667143342018771	0.009625958333333332	-3.5470876240428134e-05	0.009625958333333332	2.6925190625090424e-05	0.009625958333333332	0.00025337355624202763	0.009625958333333332	0.00031595730479342033	0.009625958333333332	0.0010607286489177517	0.009625958333333332	0.0038551635069023612	0.009625958333333332	0.0040322609922900775	0.009625958333333332	0.01475443236134572
75	0.003864458333333333	-5.966683509469504e-06	0.003864458333333333	1.4176464634198843e-05	0.003864458333333333	-3.578284888634517e-05	0.003864458333333333	5.087739476929348e-05	0.003864458333333333	0.00047873554552901925	0.003864458333333333	8.924151546013407e-05	0.003864458333333333	0.0010779786103819445	0.003864458333333333	0.007545061862703076	-0.002216708333333334	-2.1137356004984082e-05	-0.002216708333333334	-3.544727666691177e-05	-0.002216708333333334	-1.812557516467076e-05	-0.002216708333333334	-7.79445441123066e-05	-0.002216708333333334	1.667666504058177e-05	-0.002216708333333334	-0.0001227133050626417	-0.002216708333333334	0.00014375210557304133	-0.002216708333333334	0.0015590281106897075	0.009675749999999999	-3.35210059603061e-05	0.009675749999999999	2.980067924819567e-05	0.009675749999999999	0.0002653358054240841	0.009675749999999999	0.00033438393639127984	0.009675749999999999	0.0011009810336474596	0.009675749999999999	0.003978794329969078	0.009675749999999999	0.004188847327040528	0.009675749999999999	0.01526460901278478
76	0.003915958333333333	-5.344480180311051e-06	0.003915958333333333	1.6405154025446466e-05	0.003915958333333333	-3.3778703226222385e-05	0.003915958333333333	5.8937321026943034e-05	0.003915958333333333	0.0004970161040564684	0.003915958333333333	0.00012891121464953962	0.003915958333333333	0.0012831034798360698	0.003915958333333333	0.0077780127583951045	-0.002164333333333334	-2.084250861216871e-05	-0.002164333333333334	-3.49351354723428e-05	-0.002164333333333334	-1.7180333952869042e-05	-0.002164333333333334	-7.66054813324591e-05	-0.002164333333333334	1.9360055877747156e-05	-0.002164333333333334	-0.00011290248968217991	-0.002164333333333334	0.00016832034300963988	-0.002164333333333334	0.001648835818115933	0.009725541666666665	-3.161759262143595e-05	0.009725541666666665	3.252940722291676e-05	0.009725541666666665	0.0002767628949518278	0.009725541666666665	0.0003508511039853618	0.009725541666666665	0.0011403033525290334	0.009725541666666665	0.004098168623095514	0.009725541666666665	0.0043487681957886356	0.009725541666666665	0.015756277158815415
77	0.0039675	-4.732441559005186e-06	0.0039675	1.855379653595602e-05	0.0039675	-3.177364164110386e-05	0.0039675	6.677073195444256e-05	0.0039675	0.0005145110481921637	0.0039675	0.0001664022801899752	0.0039675	0.0014799698781337788	0.0039675	0.008002455685059352	-0.0021120000000000006	-2.0524317343227555e-05	-0.0021120000000000006	-3.4404031630016224e-05	-0.0021120000000000006	-1.6200498760348435e-05	-0.0021120000000000006	-7.504461204898355e-05	-0.0021120000000000006	2.222951308039686e-05	-0.0021120000000000006	-0.00010296761278492517	-0.0021120000000000006	0.00019052105658779234	-0.0021120000000000006	0.0017373347652063016	0.009775291666666667	-2.9805857154706022e-05	0.009775291666666667	3.5151355308847126e-05	0.009775291666666667	0.000287780172380654	0.009775291666666667	0.0003667309457222473	0.009775291666666667	0.0011779404837008213	0.009775291666666667	0.004213516428869097	0.009775291666666667	0.004498021539667285	0.009775291666666667	0.01622839686196884
78	0.004019041666666666	-4.134202298662836e-06	0.004019041666666666	2.0622392165727498e-05	0.004019041666666666	-2.9834628425122567e-05	0.004019041666666666	7.424364436205445e-05	0.004019041666666666	0.0005311794036110836	0.004019041666666666	0.00020498167496031325	0.004019041666666666	0.0016732403232956675	0.004019041666666666	0.008213977488079659	-0.0020596250000000007	-2.0186757910089983e-05	-0.0020596250000000007	-3.3869434668365887e-05	-0.0020596250000000007	-1.525673172386144e-05	-0.0020596250000000007	-7.333970951685976e-05	-0.0020596250000000007	2.5093739501687542e-05	-0.0020596250000000007	-9.385062292430557e-05	-0.0020596250000000007	0.00021350210868051998	-0.0020596250000000007	0.0018263049933908478	0.009825083333333333	-2.805327970123997e-05	0.009825083333333333	3.770395405251974e-05	0.009825083333333333	0.000298419546962678	0.009825083333333333	0.00038204369339239015	0.009825083333333333	0.0012141666121016372	0.009825083333333333	0.004322951398072917	0.009825083333333333	0.004638176404875226	0.009825083333333333	0.016685250918156622
79	0.004070541666666667	-3.557709352696023e-06	0.004070541666666667	2.2640281486922747e-05	0.004070541666666667	-2.795952641995511e-05	0.004070541666666667	8.143205184020805e-05	0.004070541666666667	0.0005473156391290518	0.004070541666666667	0.00024018349625854	0.004070541666666667	0.0018595966134579926	0.004070541666666667	0.008411701641687409	-0.002007291666666667	-1.9827546964688455e-05	-0.002007291666666667	-3.3374459660187994e-05	-0.002007291666666667	-1.4262253056547896e-05	-0.002007291666666667	-7.184932958835078e-05	-0.002007291666666667	2.8063702431878e-05	-0.002007291666666667	-8.528348595910182e-05	-0.002007291666666667	0.000235507323437611	-0.002007291666666667	0.0019126194889230697	0.009874875	-2.63781020691624e-05	0.009874875	4.0082726983392065e-05	0.009874875	0.0003086784430632	0.009874875	0.00039707168616107477	0.009874875	0.0012493252641049366	0.009874875	0.0044271681109064355	0.009874875	0.004774514335193979	0.009874875	0.01712864135642775
80	0.0041220833333333335	-2.992828815397168e-06	0.0041220833333333335	2.4612155579393235e-05	0.0041220833333333335	-2.621336630029904e-05	0.0041220833333333335	8.844586247423486e-05	0.0041220833333333335	0.000563427290052007	0.0041220833333333335	0.0002746979517273546	0.0041220833333333335	0.0020435457259289857	0.0041220833333333335	0.008594542300527435	-0.0019549166666666673	-1.9442708795093606e-05	-0.0019549166666666673	-3.2901990320796094e-05	-0.0019549166666666673	-1.3295587163505507e-05	-0.0019549166666666673	-7.032652455655716e-05	-0.0019549166666666673	3.179549130428232e-05	-0.0019549166666666673	-7.67975250480959e-05	-0.0019549166666666673	0.00025473247868842286	-0.0019549166666666673	0.0019899923809927945	0.009924666666666667	-2.4768475607401733e-05	0.009924666666666667	4.244224991890458e-05	0.009924666666666667	0.0003185571468638533	0.009924666666666667	0.0004115507028843183	0.009924666666666667	0.0012832236832456137	0.009924666666666667	0.004519649683489673	0.009924666666666667	0.004908119489328225	0.009924666666666667	0.017558175223311188
81	0.004173625	-2.4443350192424853e-06	0.004173625	2.6518269261582367e-05	0.004173625	-2.456256414964391e-05	0.004173625	9.511487574342146e-05	0.004173625	0.0005784348194967047	0.004173625	0.000307263883084919	0.004173625	0.0022227249232208476	0.004173625	0.008766450371795626	-0.0019025833333333336	-1.9037669710830647e-05	-0.0019025833333333336	-3.24554199661047e-05	-0.0019025833333333336	-1.2329609218943317e-05	-0.0019025833333333336	-6.885564668292225e-05	-0.0019025833333333336	3.4930223847281144e-05	-0.0019025833333333336	-6.827097610999108e-05	-0.0019025833333333336	0.0002739294688548446	-0.0019025833333333336	0.0020649037846449574	0.009974458333333333	-2.3208928875889663e-05	0.009974458333333333	4.4681419250949605e-05	0.009974458333333333	0.0003281269175913352	0.009974458333333333	0.00042528899450334443	0.009974458333333333	0.0013159668359155584	0.009974458333333333	0.004611147267457011	0.009974458333333333	0.005037430280886818	0.009974458333333333	0.01797313408872353
82	0.004225125	-1.914014488642432e-06	0.004225125	2.8364166536950952e-05	0.004225125	-2.2807346549474413e-05	0.004225125	0.0001013808926997256	0.004225125	0.0005929419158518012	0.004225125	0.00033732428698670964	0.004225125	0.0023924642806123935	0.004225125	0.008949927711044704	-0.001850208333333334	-1.8622664483825848e-05	-0.001850208333333334	-3.200820088925318e-05	-0.001850208333333334	-1.1452474906681897e-05	-0.001850208333333334	-6.743552114486322e-05	-0.001850208333333334	3.762220811096484e-05	-0.001850208333333334	-5.9915969022266574e-05	-0.001850208333333334	0.00029382230228267107	-0.001850208333333334	0.0021410061283594333	0.010024208333333333	-2.1694262106889743e-05	0.010024208333333333	4.6799165535340464e-05	0.010024208333333333	0.00033749893681019126	0.010024208333333333	0.00043839104160765964	0.010024208333333333	0.0013477970990560413	0.010024208333333333	0.0047081406430452884	0.010024208333333333	0.005160440021625083	0.010024208333333333	0.018377772963987498
83	0.0042766666666666665	-1.4062103260431122e-06	0.0042766666666666665	3.0160551596796412e-05	0.0042766666666666665	-2.1115327774010967e-05	0.0042766666666666665	0.00010755437751561723	0.0042766666666666665	0.0006075571844249556	0.0042766666666666665	0.00036613637133623464	0.0042766666666666665	0.0025560560765153072	0.0042766666666666665	0.009131381627623922	-0.0017978750000000002	-1.8194066620089578e-05	-0.0017978750000000002	-3.1580094165273126e-05	-0.0017978750000000002	-1.0638042184473442e-05	-0.0017978750000000002	-6.597874114222161e-05	-0.0017978750000000002	4.053650058240595e-05	-0.0017978750000000002	-5.189715332881454e-05	-0.0017978750000000002	0.0003133705276191352	-0.0017978750000000002	0.0022119020897159378	0.010074	-2.020721377635885e-05	0.010074	4.882049731305743e-05	0.010074	0.00034665231326118915	0.010074	0.0004510223221251527	0.010074	0.001378867787215217	0.010074	0.004810497721284952	0.010074	0.005278292548708512	0.010074	0.018771317849841956
84	0.004328166666666667	-8.821734330246585e-07	0.004328166666666667	3.194742655839755e-05	0.004328166666666667	-1.947134417610188e-05	0.004328166666666667	0.00011340023156285374	0.004328166666666667	0.0006213819216873537	0.004328166666666667	0.0003941988713976507	0.004328166666666667	0.002715426053082655	0.004328166666666667	0.00930603265764069	-0.0017455000000000005	-1.7759021655927316e-05	-0.0017455000000000005	-3.1030426888825964e-05	-0.0017455000000000005	-9.840415060852864e-06	-0.0017455000000000005	-6.444113334588504e-05	-0.0017455000000000005	4.345976010760535e-05	-0.0017455000000000005	-4.4312552944137816e-05	-0.0017455000000000005	0.0003323173455653852	-0.0017455000000000005	0.0022796487470039197	0.010123791666666666	-1.877668095417659e-05	0.010123791666666666	5.0755286376592705e-05	0.010123791666666666	0.0003554682815665	0.010123791666666666	0.00046330030122726285	0.010123791666666666	0.0014090720255213426	0.010123791666666666	0.004914267706255142	0.010123791666666666	0.00539331532210862	0.010123791666666666	0.01915322893141761
85	0.0043797083333333335	-3.9343579818519445e-07	0.0043797083333333335	3.36524208535005e-05	0.0043797083333333335	-1.797808112471397e-05	0.0043797083333333335	0.00011908572447987314	0.0043797083333333335	0.0006346155360207686	0.0043797083333333335	0.00042189991184187587	0.0043797083333333335	0.0028637600457728195	0.0043797083333333335	0.00947668045056494	-0.0016931666666666675	-1.731242563683515e-05	-0.0016931666666666675	-3.0629167281934304e-05	-0.0016931666666666675	-8.954927088474663e-06	-0.0016931666666666675	-6.293031150443573e-05	-0.0016931666666666675	4.616967847880563e-05	-0.0016931666666666675	-3.7243343922434405e-05	-0.0016931666666666675	0.00035071411598119146	-0.0016931666666666675	0.0023442047039110526	0.010173583333333333	-1.740257839824893e-05	0.010173583333333333	5.259473037764075e-05	0.010173583333333333	0.000364054875292703	0.010173583333333333	0.00047556982525276555	0.010173583333333333	0.001438103184878112	0.010173583333333333	0.005013568928446327	0.010173583333333333	0.005504463968761266	0.010173583333333333	0.01952064836528875
86	0.00443125	7.817584402990901e-08	0.00443125	3.525011735854645e-05	0.00443125	-1.649540209549909e-05	0.00443125	0.00012471029691530874	0.00443125	0.0006476694096484209	0.00443125	0.00044826374922141127	0.00443125	0.003001787614593789	0.00443125	0.009645636243498016	-0.0016407916666666671	-1.685288169105412e-05	-0.0016407916666666671	-3.0247219634732615e-05	-0.0016407916666666671	-8.047326486375588e-06	-0.0016407916666666671	-6.151371043412505e-05	-0.0016407916666666671	4.877273945938644e-05	-0.0016407916666666671	-2.9778975995390354e-05	-0.0016407916666666671	0.0003668295145613921	-0.0016407916666666671	0.0024072799465695884	0.010223375	-1.606802817395591e-05	0.010223375	5.4338829316201555e-05	0.010223375	0.00037253257690742685	0.010223375	0.000489801530985241	0.010223375	0.0014661909190277795	0.010223375	0.005103569009376793	0.010223375	0.005613464190824819	0.010223375	0.019867531018764616
87	0.00448275	5.311213863702582e-07	0.00448275	3.676431264223642e-05	0.00448275	-1.5042032666147867e-05	0.00448275	0.00013016069120408552	0.00448275	0.0006602933260255096	0.00448275	0.0004735254310468894	0.00448275	0.00313638217769189	0.00448275	0.009807915613785509	-0.001588458333333334	-1.63685701344699e-05	-0.001588458333333334	-2.9862427590367285e-05	-0.001588458333333334	-7.334710139237483e-06	-0.001588458333333334	-6.0124835176767854e-05	-0.001588458333333334	5.144903137899315e-05	-0.001588458333333334	-2.2500700343535845e-05	-0.001588458333333334	0.000382709651848451	-0.001588458333333334	0.0024704156915307546	0.010273125	-1.4786967363673102e-05	0.010273125	5.629788653628018e-05	0.010273125	0.000380673156558097	0.010273125	0.000502228077862025	0.010273125	0.0014934809085990883	0.010273125	0.005186111258037416	0.010273125	0.005733947543388873	0.010273125	0.020191789078453655
88	0.0045342916666666665	9.639839301654928e-07	0.0045342916666666665	3.8279360849535756e-05	0.0045342916666666665	-1.3608101200595107e-05	0.0045342916666666665	0.00013531653182417367	0.0045342916666666665	0.0006724637932056892	0.0045342916666666665	0.0004978133446140337	0.0045342916666666665	0.003264862509454008	0.0045342916666666665	0.009962694365555424	-0.0015360833333333337	-1.5884930150846725e-05	-0.0015360833333333337	-2.948082925509797e-05	-0.0015360833333333337	-6.640963236127859e-06	-0.0015360833333333337	-5.880128005501298e-05	-0.0015360833333333337	5.424413676089713e-05	-0.0015360833333333337	-1.5514198999694416e-05	-0.0015360833333333337	0.00039797844112727577	-0.0015360833333333337	0.002530169676208027	0.010322916666666666	-1.3544350737802413e-05	0.010322916666666666	5.8183892491916466e-05	0.010322916666666666	0.0003886808048400889	0.010322916666666666	0.0005132631607028394	0.010322916666666666	0.001520254972450263	0.010322916666666666	0.005268798952979123	0.010322916666666666	0.005836005171178411	0.010322916666666666	0.020541799482789874
89	0.004585833333333333	1.371896736504374e-06	0.004585833333333333	3.976135826697254e-05	0.004585833333333333	-1.2214368665410945e-05	0.004585833333333333	0.00014024460102170794	0.004585833333333333	0.0006844375836257634	0.004585833333333333	0.0005200599001791738	0.004585833333333333	0.0033859361406274125	0.004585833333333333	0.010114237385383458	-0.0014837500000000007	-1.5386676739591298e-05	-0.0014837500000000007	-2.910142659483217e-05	-0.0014837500000000007	-5.957044168449737e-06	-0.0014837500000000007	-5.760719038187996e-05	-0.0014837500000000007	5.6856538422476125e-05	-0.0014837500000000007	-8.762036076461878e-06	-0.0014837500000000007	0.00041403916630836595	-0.0014837500000000007	0.002587287034223281	0.010372708333333333	-1.2301350522508545e-05	0.010372708333333333	5.9934737155346935e-05	0.010372708333333333	0.00039656210393096907	0.010372708333333333	0.0005238519362855889	0.010372708333333333	0.0015459246626267722	0.010372708333333333	0.005346672079187819	0.010372708333333333	0.005929871930222029	0.010372708333333333	0.020891337549115457
90	0.004637333333333334	1.7687207706404309e-06	0.004637333333333334	4.1205869691778117e-05	0.004637333333333334	-1.0855644818952852e-05	0.004637333333333334	0.00014509625793134506	0.004637333333333334	0.0006961786398797129	0.004637333333333334	0.0005422630015826846	0.004637333333333334	0.003502017655604024	0.004637333333333334	0.01026315518873034	-0.0014313750000000004	-1.4862984144571642e-05	-0.0014313750000000004	-2.8741585402779462e-05	-0.0014313750000000004	-5.245214048146153e-06	-0.0014313750000000004	-5.6238052143913386e-05	-0.0014313750000000004	6.0098875610574294e-05	-0.0014313750000000004	-2.143890223839149e-06	-0.0014313750000000004	0.000428602171707766	-0.0014313750000000004	0.0026437738945584875	0.010422500000000001	-1.1080811598994262e-05	0.010422500000000001	6.156350065162378e-05	0.010422500000000001	0.00040460523873549296	0.010422500000000001	0.0005342097070967418	0.010422500000000001	0.0015708602242200075	0.010422500000000001	0.005423065512108349	0.010422500000000001	0.006028020618828634	0.010422500000000001	0.02123313165360278
91	0.0046888749999999995	2.1625569967107273e-06	0.0046888749999999995	4.25894397246952e-05	0.0046888749999999995	-9.546788000040583e-06	0.0046888749999999995	0.0001497548953082665	0.0046888749999999995	0.0007074891925587656	0.0046888749999999995	0.0005643752442846061	0.0046888749999999995	0.0036173288737194093	0.0046888749999999995	0.010407563899317237	-0.0013790416666666673	-1.4333193667065738e-05	-0.0013790416666666673	-2.837346052775897e-05	-0.0013790416666666673	-4.567486516789875e-06	-0.0013790416666666673	-5.488207191887391e-05	-0.0013790416666666673	6.26679365123216e-05	-0.0013790416666666673	4.17941807344236e-06	-0.0013790416666666673	0.00044330268898977687	-0.0013790416666666673	0.002698241888584853	0.010472291666666666	-9.910054058399447e-06	0.010472291666666666	6.317145111872954e-05	0.010472291666666666	0.00041222554017678314	0.010472291666666666	0.0005443416065756671	0.010472291666666666	0.0015953040341712401	0.010472291666666666	0.0054978753615399405	0.010472291666666666	0.006124926006168402	0.010472291666666666	0.02156813441072707
92	0.004740375	2.5500787830544153e-06	0.004740375	4.392469163514226e-05	0.004740375	-8.301130005834364e-06	0.004740375	0.00015442106923961067	0.004740375	0.0007184063917176077	0.004740375	0.0005888053714716288	0.004740375	0.0037344139966257925	0.004740375	0.010546521579004738	-0.001326666666666667	-1.3803134560375417e-05	-0.001326666666666667	-2.8048500627239323e-05	-0.001326666666666667	-3.942337904992128e-06	-0.001326666666666667	-5.367200465861515e-05	-0.001326666666666667	6.512789826000985e-05	-0.001326666666666667	1.0357987934465317e-05	-0.001326666666666667	0.0004574531587413438	-0.001326666666666667	0.0027500095693148516	0.010522083333333333	-8.768747661295512e-06	0.010522083333333333	6.475982253072578e-05	0.010522083333333333	0.0004190771577509696	0.010522083333333333	0.000553920906404891	0.010522083333333333	0.001619134585929859	0.010522083333333333	0.005571279724969632	0.010522083333333333	0.00621895439437671	0.010522083333333333	0.02189531779070047
93	0.0047919166666666665	2.928606343055813e-06	0.0047919166666666665	4.524369535083108e-05	0.0047919166666666665	-7.074909975426629e-06	0.0047919166666666665	0.00015877280137253954	0.0047919166666666665	0.0007288717806525414	0.0047919166666666665	0.0006105314646917974	0.0047919166666666665	0.003847784659186934	0.0047919166666666665	0.010681105351498557	-0.001274333333333334	-1.3274955857976011e-05	-0.001274333333333334	-2.7730477063662578e-05	-0.001274333333333334	-3.269720848060229e-06	-0.001274333333333334	-5.2539005759786467e-05	-0.001274333333333334	6.732632093974823e-05	-0.001274333333333334	1.6595525306556537e-05	-0.001274333333333334	0.000472485029957357	-0.001274333333333334	0.002802267637129332	0.010571833333333334	-7.645171619751932e-06	0.010571833333333334	6.63010561335717e-05	0.010571833333333334	0.0004257529167114794	0.010571833333333334	0.0005626722126606277	0.010571833333333334	0.0016421960203079075	0.010571833333333334	0.005642956542775026	0.010571833333333334	0.006310640402998297	0.010571833333333334	0.02221595194615664
94	0.004843458333333333	3.2982012810049356e-06	0.004843458333333333	4.655186693668108e-05	0.004843458333333333	-5.8574421172004125e-06	0.004843458333333333	0.0001630445622890938	0.004843458333333333	0.0007392317289910853	0.004843458333333333	0.0006297984474015693	0.004843458333333333	0.003953904161871726	0.004843458333333333	0.010815466721931682	-0.0012219583333333342	-1.2729155081078892e-05	-0.0012219583333333342	-2.7366144718193607e-05	-0.0012219583333333342	-2.644375679553849e-06	-0.0012219583333333342	-5.1450885083619816e-05	-0.0012219583333333342	6.974331555484468e-05	-0.0012219583333333342	2.2704406290862487e-05	-0.0012219583333333342	0.00048749536316766007	-0.0012219583333333342	0.0028526437648988207	0.010621625	-6.557951331316487e-06	0.010621625	6.781119359006717e-05	0.010621625	0.00043288585083122165	0.010621625	0.0005718976071404252	0.010621625	0.0016648070534407585	0.010621625	0.005712905814956121	0.010621625	0.00640038686164362	0.010621625	0.02253054493814902
95	0.004894958333333334	3.6661945074136505e-06	0.004894958333333334	4.783329936737776e-05	0.004894958333333334	-4.695133297606511e-06	0.004894958333333334	0.0001672893172189666	0.004894958333333334	0.0007495490640316065	0.004894958333333334	0.0006484185556598109	0.004894958333333334	0.004054464935764689	0.004894958333333334	0.010943504896521506	-0.0011696250000000005	-1.2163422018698083e-05	-0.0011696250000000005	-2.7001612765906133e-05	-0.0011696250000000005	-1.9331352293761554e-06	-0.0011696250000000005	-5.044993624309508e-05	-0.0011696250000000005	7.211061774703069e-05	-0.0011696250000000005	2.8654764225933005e-05	-0.0011696250000000005	0.000501319449294235	-0.0011696250000000005	0.002901551915746582	0.010671416666666668	-5.471242495445284e-06	0.010671416666666668	6.93134336125689e-05	0.010671416666666668	0.0004398553752383369	0.010671416666666668	0.000580936687967837	0.010671416666666668	0.0016877272603097195	0.010671416666666668	0.005781538649878838	0.010671416666666668	0.0064883976717204405	0.010671416666666668	0.022837116122414527
96	0.0049465	4.00397082956967e-06	0.0049465	4.9084069194318094e-05	0.0049465	-3.544426194625332e-06	0.0049465	0.00017134796112434458	0.0049465	0.0007592938511704878	0.0049465	0.0006669843462160157	0.0049465	0.004151963038964219	0.0049465	0.011067757875254785	-0.0011172500000000008	-1.1591376170483487e-05	-0.0011172500000000008	-2.6675205715952348e-05	-0.0011172500000000008	-1.3243008243946966e-06	-0.0011172500000000008	-4.944969229612001e-05	-0.0011172500000000008	7.43011942547306e-05	-0.0011172500000000008	3.3701464199178094e-05	-0.0011172500000000008	0.0005144857978618152	-0.0011172500000000008	0.0029491672279170727	0.010721208333333334	-4.396552794833742e-06	0.010721208333333334	7.079609457996106e-05	0.010721208333333334	0.00044664074176440917	0.010721208333333334	0.0005899392307856238	0.010721208333333334	0.0017109763618732667	0.010721208333333334	0.005848880278020508	0.010721208333333334	0.0065755207646927384	0.010721208333333334	0.023133291901219034
97	0.004998041666666667	4.334693460518894e-06	0.004998041666666667	5.0314795316438554e-05	0.004998041666666667	-2.397484561071079e-06	0.004998041666666667	0.0001753486154304143	0.004998041666666667	0.0007689129837126353	0.004998041666666667	0.0006852637343432988	0.004998041666666667	0.00424712432812801	0.004998041666666667	0.011190157503482265	-0.0010649166666666671	-1.1020082483985258e-05	-0.0010649166666666671	-2.6352042276799206e-05	-0.0010649166666666671	-7.693229575778624e-07	-0.0010649166666666671	-4.852534188799225e-05	-0.0010649166666666671	7.633858359405985e-05	-0.0010649166666666671	3.8993989770512976e-05	-0.0010649166666666671	0.0005276488328900555	-0.0010649166666666671	0.0029955342820543367	0.010771000000000001	-3.362097362609171e-06	0.010771000000000001	7.225366474143552e-05	0.010771000000000001	0.0004532999021901863	0.010771000000000001	0.0005987859586202161	0.010771000000000001	0.0017323297067832993	0.010771000000000001	0.0059144735824977245	0.010771000000000001	0.006660376076154327	0.010771000000000001	0.02341249526545644
98	0.005049541666666667	4.666309353673345e-06	0.005049541666666667	5.154270679064814e-05	0.005049541666666667	-1.3521088325999848e-06	0.005049541666666667	0.00017927181070491693	0.005049541666666667	0.0007782584077636363	0.005049541666666667	0.0007020795072993337	0.005049541666666667	0.004340400611991971	0.005049541666666667	0.011308802461626242	-0.0010125416666666674	-1.0446021916887541e-05	-0.0010125416666666674	-2.603935819561737e-05	-0.0010125416666666674	-2.1581926607575222e-07	-0.0010125416666666674	-4.761132991859292e-05	-0.0010125416666666674	7.855195136339538e-05	-0.0010125416666666674	4.3983253856353875e-05	-0.0010125416666666674	0.0005402916422419124	-0.0010125416666666674	0.0030420255251285807	0.010820749999999999	-2.368472893429841e-06	0.010820749999999999	7.371115263797257e-05	0.010820749999999999	0.0004597514378409882	0.010820749999999999	0.0006073784302225413	0.010820749999999999	0.0017530977845385547	0.010820749999999999	0.005978964166701012	0.010820749999999999	0.006742608021942891	0.010820749999999999	0.023666323361609773
99	0.005101083333333333	4.982092944293764e-06	0.005101083333333333	5.27025549608311e-05	0.005101083333333333	-2.63684629329111e-07	0.005101083333333333	0.00018308426049915217	0.005101083333333333	0.0007875311706782651	0.005101083333333333	0.0007184755525578109	0.005101083333333333	0.004430877163033402	0.005101083333333333	0.01142080588372239	-0.0009602083333333337	-9.859873036491089e-06	-0.0009602083333333337	-2.572717313148178e-05	-0.0009602083333333337	2.9935586724350576e-07	-0.0009602083333333337	-4.670695149437235e-05	-0.0009602083333333337	8.082958301799858e-05	-0.0009602083333333337	4.881399489295942e-05	-0.0009602083333333337	0.0005522369515626944	-0.0009602083333333337	0.0030864182936010485	0.010870541666666666	-1.400293189321504e-06	0.010870541666666666	7.510463841318511e-05	0.010870541666666666	0.00046579688175410564	0.010870541666666666	0.0006158766881140978	0.010870541666666666	0.0017732742335395254	0.010870541666666666	0.006036905215818365	0.010870541666666666	0.0068228581455121165	0.010870541666666666	0.023902397105480915
100	0.005152583333333333	5.291500490897558e-06	0.005152583333333333	5.3832166989062385e-05	0.005152583333333333	7.11368413357967e-07	0.005152583333333333	0.00018678449937198217	0.005152583333333333	0.0007964362573163638	0.005152583333333333	0.0007345664310902991	0.005152583333333333	0.0045180169954596155	0.005152583333333333	0.011521436274950028	-0.000907833333333334	-9.267491959016176e-06	-0.000907833333333334	-2.5443182530459463e-05	-0.000907833333333334	8.238674442226905e-07	-0.000907833333333334	-4.5855910015409776e-05	-0.000907833333333334	8.275301604914972e-05	-0.000907833333333334	5.379253761315158e-05	-0.000907833333333334	0.0005641590661080962	-0.000907833333333334	0.003129753863943335	0.010920333333333332	-4.3364784290589197e-07	0.010920333333333332	7.641429621715134e-05	0.010920333333333332	0.0004711477628431498	0.010920333333333332	0.0006242922070417099	0.010920333333333332	0.001792782078432159	0.010920333333333332	0.006083442089182191	0.010920333333333332	0.006900698751226213	0.010920333333333332	0.02410311297541292
101	0.0052041249999999995	5.585476162852424e-06	0.0052041249999999995	5.493576484720831e-05	0.0052041249999999995	1.7109478920420726e-06	0.0052041249999999995	0.00019037168992847115	0.0052041249999999995	0.0008050304854086295	0.0052041249999999995	0.0007507274288381439	0.0052041249999999995	0.004610126723980856	0.0052041249999999995	0.011606358975537957	-0.0008555000000000004	-8.66382845579578e-06	-0.0008555000000000004	-2.5185739636297786e-05	-0.0008555000000000004	1.4064615286020414e-06	-0.0008555000000000004	-4.486929401039492e-05	-0.0008555000000000004	8.454754768252557e-05	-0.0008555000000000004	5.878333332265663e-05	-0.0008555000000000004	0.0005753737400044029	-0.0008555000000000004	0.003170822190102823	0.010970124999999999	5.325286719924998e-07	0.010970124999999999	7.774550743472557e-05	0.010970124999999999	0.0004756456795740767	0.010970124999999999	0.0006324561874402503	0.010970124999999999	0.0018106543560911723	0.010970124999999999	0.006119296081615004	0.010970124999999999	0.006973655669564177	0.010970124999999999	0.02426513285151548
102	0.005255666666666666	5.888261248279533e-06	0.005255666666666666	5.59766301738861e-05	0.005255666666666666	2.7226379345587366e-06	0.005255666666666666	0.00019394464477105047	0.005255666666666666	0.0008133384395500753	0.005255666666666666	0.0007667797911819151	0.005255666666666666	0.00470336227099158	0.005255666666666666	0.011670964593757643	-0.0008031250000000006	-8.081118028959855e-06	-0.0008031250000000006	-2.4944963911480934e-05	-0.0008031250000000006	1.945616580374163e-06	-0.0008031250000000006	-4.4027886076611095e-05	-0.0008031250000000006	8.633124412594347e-05	-0.0008031250000000006	6.352370856307958e-05	-0.0008031250000000006	0.0005870059198575529	-0.0008031250000000006	0.0032047448758884337	0.011019916666666666	1.4681458961774894e-06	0.011019916666666666	7.904060434476578e-05	0.011019916666666666	0.000479295067762203	0.011019916666666666	0.0006404184538682984	0.011019916666666666	0.0018259431881898077	0.011019916666666666	0.006147206926125786	0.011019916666666666	0.007037869693393747	0.011019916666666666	0.02438193926308721
103	0.0053071666666666675	6.180974032289077e-06	0.0053071666666666675	5.692610473582136e-05	0.0053071666666666675	3.706036071651436e-06	0.0053071666666666675	0.00019742088049853803	0.0053071666666666675	0.0008204690647525578	0.0053071666666666675	0.000781764563782016	0.0053071666666666675	0.004790105844936297	0.0053071666666666675	0.01171023382035692	-0.000750791666666667	-7.473881757586721e-06	-0.000750791666666667	-2.4733779897506864e-05	-0.000750791666666667	2.5082601588275667e-06	-0.000750791666666667	-4.308567836522516e-05	-0.000750791666666667	8.804955580237394e-05	-0.000750791666666667	6.793708215121484e-05	-0.000750791666666667	0.0005986728918737729	-0.000750791666666667	0.0032332987783984845	0.011069666666666667	2.383177154651773e-06	0.011069666666666667	8.029950468233456e-05	0.011069666666666667	0.0004820369739910641	0.011069666666666667	0.0006480093008596621	0.011069666666666667	0.0018380766669322572	0.011069666666666667	0.006166223285304593	0.011069666666666667	0.007089349825648378	0.011069666666666667	0.024448927906831123
104	0.005358708333333333	6.445133227876349e-06	0.005358708333333333	5.776742858409027e-05	0.005358708333333333	4.671929864381112e-06	0.005358708333333333	0.00020067164763954538	0.005358708333333333	0.0008260623332802177	0.005358708333333333	0.0007964007154944982	0.005358708333333333	0.004871805455780102	0.005358708333333333	0.01172992294396555	-0.0006984166666666672	-6.866914115398e-06	-0.0006984166666666672	-2.448077825505683e-05	-0.0006984166666666672	2.9767530738471998e-06	-0.0006984166666666672	-4.230277659606357e-05	-0.0006984166666666672	8.970322996629677e-05	-0.0006984166666666672	7.163671911187452e-05	-0.0006984166666666672	0.0006087029754560218	-0.0006984166666666672	0.003259117339963277	0.011119458333333332	3.2422895994357035e-06	0.011119458333333332	8.147260269015858e-05	0.011119458333333332	0.00048376436632979763	0.011119458333333332	0.0006552009474483452	0.011119458333333332	0.001846769792660541	0.011119458333333332	0.00617456270013529	0.011119458333333332	0.007124042904198182	0.011119458333333332	0.024472628161129575
105	0.005410208333333333	6.688470173438318e-06	0.005410208333333333	5.8501753165565445e-05	0.005410208333333333	5.647898832063922e-06	0.005410208333333333	0.00020364795859032468	0.005410208333333333	0.0008303832124348632	0.005410208333333333	0.0008109311945866543	0.005410208333333333	0.0049561233352820155	0.005410208333333333	0.01173057270684876	-0.0006460833333333341	-6.2465418769069064e-06	-0.0006460833333333341	-2.424683906377364e-05	-0.0006460833333333341	3.4224454106657474e-06	-0.0006460833333333341	-4.143105823964415e-05	-0.0006460833333333341	9.15751024383378e-05	-0.0006460833333333341	7.490673563475108e-05	-0.0006460833333333341	0.0006188473761455013	-0.0006460833333333341	0.003278978016884788	0.01116925	4.124545272751541e-06	0.01116925	8.248026590880068e-05	0.01116925	0.0004845911450684659	0.01116925	0.0006612131108502885	0.01116925	0.0018516784028412541	0.01116925	0.006172024810944954	0.01116925	0.007140051651309968	0.01116925	0.024462161309582932
106	0.0054617500000000005	6.927279203684134e-06	0.0054617500000000005	5.912758586393052e-05	0.0054617500000000005	6.666610966214591e-06	0.0054617500000000005	0.00020679719159535904	0.0054617500000000005	0.0008343320447183097	0.0054617500000000005	0.0008252404524923329	0.0054617500000000005	0.005031771671744841	0.0054617500000000005	0.011709501201804038	-0.0005937083333333338	-5.628775341504651e-06	-0.0005937083333333338	-2.411225416639933e-05	-0.0005937083333333338	3.857228850155333e-06	-0.0005937083333333338	-4.05835412284299e-05	-0.0005937083333333338	9.322130405746212e-05	-0.0005937083333333338	7.815990429732236e-05	-0.0005937083333333338	0.0006288492946433599	-0.0005937083333333338	0.003292673827601385	0.011219041666666665	4.9631996149658275e-06	0.011219041666666665	8.329312575559656e-05	0.011219041666666665	0.0004842265496676132	0.011219041666666665	0.000665897223290818	0.011219041666666665	0.0018523590939886572	0.011219041666666665	0.006159258189415563	0.011219041666666665	0.007134618424773894	0.011219041666666665	0.02441268092604844
107	0.005513291666666666	7.167997966920436e-06	0.005513291666666666	5.961690813861816e-05	0.005513291666666666	7.648380792203762e-06	0.005513291666666666	0.00020991439424409677	0.005513291666666666	0.0008361354613436081	0.005513291666666666	0.0008390243100801275	0.005513291666666666	0.0051017538822573	0.005513291666666666	0.011655793284558433	-0.0005413750000000002	-5.022291231847881e-06	-0.0005413750000000002	-2.4125128806192648e-05	-0.0005413750000000002	4.261939113224523e-06	-0.0005413750000000002	-3.9856561014208416e-05	-0.0005413750000000002	9.487572547586482e-05	-0.0005413750000000002	8.089614997325635e-05	-0.0005413750000000002	0.0006377312368442909	-0.0005413750000000002	0.003295651177757167	0.011268833333333334	5.810591271819233e-06	0.011268833333333334	8.390386065111449e-05	0.011268833333333334	0.00048255396111166095	0.011268833333333334	0.0006692665713188884	0.011268833333333334	0.001848531955724379	0.011268833333333334	0.00613478907884185	0.011268833333333334	0.007104413663797368	0.011268833333333334	0.024315252280593783
108	0.005564791666666667	7.363098753400122e-06	0.005564791666666667	5.9883830582166164e-05	0.005564791666666667	8.534996188079945e-06	0.005564791666666667	0.0002129179205302915	0.005564791666666667	0.0008361043208565914	0.005564791666666667	0.0008525059637256806	0.005564791666666667	0.0051727804375527675	0.005564791666666667	0.011573517604575253	-0.000489000000000001	-4.402214485459646e-06	-0.000489000000000001	-2.427333686892965e-05	-0.000489000000000001	4.760406926310233e-06	-0.000489000000000001	-3.918150795814561e-05	-0.000489000000000001	9.625366273672057e-05	-0.000489000000000001	8.372965375186137e-05	-0.000489000000000001	0.0006427330244780553	-0.000489000000000001	0.0032749084409499324	0.011318624999999999	6.63070545857978e-06	0.011318624999999999	8.431674837210106e-05	0.011318624999999999	0.00047947521910037937	0.011318624999999999	0.0006713268923079121	0.011318624999999999	0.0018405837732985335	0.011318624999999999	0.006093471945994052	0.011318624999999999	0.0070629072943053	0.011318624999999999	0.024170931187595685
109	0.005616333333333333	7.455720803438709e-06	0.005616333333333333	5.978429439695429e-05	0.005616333333333333	9.458045044897789e-06	0.005616333333333333	0.00021583477644062477	0.005616333333333333	0.0008331000833459838	0.005616333333333333	0.0008660123072357958	0.005616333333333333	0.005244618026562699	0.005616333333333333	0.011447703450592386	-0.0004366666666666674	-3.7828093120324493e-06	-0.0004366666666666674	-2.4553584842105073e-05	-0.0004366666666666674	5.438036179312195e-06	-0.0004366666666666674	-3.845922703425525e-05	-0.0004366666666666674	9.778291902974725e-05	-0.0004366666666666674	8.460957154689299e-05	-0.0004366666666666674	0.0006411243011284741	-0.0004366666666666674	0.0032227586404138444	0.011368375	7.416893291912337e-06	0.011368375	8.449657952533412e-05	0.011368375	0.000474686541829997	0.011368375	0.0006721497524420303	0.011368375	0.0018280876833841034	0.011368375	0.006037846164208232	0.011368375	0.007008229391192366	0.011368375	0.02397368045281735
110	0.005667875	7.3425229205348815e-06	0.005667875	5.923100285156496e-05	0.005667875	1.0265382043920492e-05	0.005667875	0.00021852113939486265	0.005667875	0.0008259038992234662	0.005667875	0.0008791117617779257	0.005667875	0.005312652274820327	0.005667875	0.011278329018486237	-0.00038429166666666706	-3.1527932858208086e-06	-0.00038429166666666706	-2.4891020168781036e-05	-0.00038429166666666706	6.147507619112217e-06	-0.00038429166666666706	-3.7746579655543624e-05	-0.00038429166666666706	9.926509829054303e-05	-0.00038429166666666706	8.2315199298055e-05	-0.00038429166666666706	0.0006325985644065956	-0.00038429166666666706	0.0031414212553559397	0.011418166666666667	8.18181322278187e-06	0.011418166666666667	8.411338944676158e-05	0.011418166666666667	0.0004681388491503988	0.011418166666666667	0.0006714564361602191	0.011418166666666667	0.0018105525704990373	0.011418166666666667	0.005966998983863304	0.011418166666666667	0.006936627671235254	0.011418166666666667	0.02373004136232205
111	0.005719375	7.082337201653622e-06	0.005719375	5.819043604815046e-05	0.005719375	1.1042086440307894e-05	0.005719375	0.00022076724196157238	0.005719375	0.0008135192729045055	0.005719375	0.0008913579346007855	0.005719375	0.005359470029241584	0.005719375	0.011066022267016414	-0.0003319583333333334	-2.5200103790096787e-06	-0.0003319583333333334	-2.5274864080758485e-05	-0.0003319583333333334	6.62700770981513e-06	-0.0003319583333333334	-3.710042723501709e-05	-0.0003319583333333334	0.00010064826633275776	-0.0003319583333333334	7.790642058091205e-05	-0.0003319583333333334	0.0006185972039253296	-0.0003319583333333334	0.0030394589537643454	0.011467958333333333	8.885912919553735e-06	0.011467958333333333	8.289085021153909e-05	0.011467958333333333	0.0004596930567877904	0.011467958333333333	0.0006687236346138812	0.011467958333333333	0.0017863994856453405	0.011467958333333333	0.005876019366754113	0.011467958333333333	0.006845921384011932	0.011467958333333333	0.02343851751753827
112	0.005770916666666666	6.698604079145899e-06	0.005770916666666666	5.661521408021105e-05	0.005770916666666666	1.1835888103282446e-05	0.005770916666666666	0.00022267775850773626	0.005770916666666666	0.0007972005650591061	0.005770916666666666	0.0009033295561297134	0.005770916666666666	0.0053954480773512606	0.005770916666666666	0.010814097422969755	-0.0002795833333333342	-1.8809684122016487e-06	-0.0002795833333333342	-2.5729019494552918e-05	-0.0002795833333333342	6.704156217952408e-06	-0.0002795833333333342	-3.648388034357652e-05	-0.0002795833333333342	0.00010197128038934403	-0.0002795833333333342	7.139931744393732e-05	-0.0002795833333333342	0.0006000480106998823	-0.0002795833333333342	0.002926246408215127	0.01151775	9.44002915186191e-06	0.01151775	8.109944893395314e-05	0.01151775	0.0004491701581305285	0.01151775	0.0006636300548919336	0.01151775	0.0017551436749404692	0.01151775	0.0057673977094077795	0.01151775	0.00673306195481612	0.01151775	0.023097549012262825
113	0.005822416666666667	6.204137245334975e-06	0.005822416666666667	5.4572803205246805e-05	0.005822416666666667	1.2603127941380547e-05	0.005822416666666667	0.00022439525552118446	0.005822416666666667	0.0007791450921571108	0.005822416666666667	0.0009139936024314261	0.005822416666666667	0.0054368737537439345	0.005822416666666667	0.010524865723447602	-0.0002272500000000006	-1.2434576317447927e-06	-0.0002272500000000006	-2.6192855839044645e-05	-0.0002272500000000006	6.5754115737997525e-06	-0.0002272500000000006	-3.5913386497380744e-05	-0.0002272500000000006	0.00010325655809469755	-0.0002272500000000006	6.421217340009738e-05	-0.0002272500000000006	0.0005782681166179129	-0.0002272500000000006	0.0028038980149686483	0.011567541666666667	9.81411408155723e-06	0.011567541666666667	7.886488643840447e-05	0.011567541666666667	0.00043657458899392976	0.011567541666666667	0.0006555765944233335	0.011567541666666667	0.0017174690103315816	0.011567541666666667	0.0056415050482556415	0.011567541666666667	0.0065945010018322635	0.011567541666666667	0.022712938856340674
114	0.005873958333333333	5.613814136259641e-06	0.005873958333333333	5.2274941709280394e-05	0.005873958333333333	1.3190235863649793e-05	0.005873958333333333	0.00022567940065532533	0.005873958333333333	0.0007585038661840651	0.005873958333333333	0.0009231170011844566	0.005873958333333333	0.005472755514745957	0.005873958333333333	0.010192631931366266	-0.00017487500000000025	-6.041201728339053e-07	-0.00017487500000000025	-2.66120800596014e-05	-0.00017487500000000025	6.347995461914829e-06	-0.00017487500000000025	-3.531540180274801e-05	-0.00017487500000000025	0.00010459601174984064	-0.00017487500000000025	5.5993480818478745e-05	-0.00017487500000000025	0.0005574806275682803	-0.00017487500000000025	0.0026820973267775642	0.011617291666666668	9.991630742395897e-06	0.011617291666666668	7.615063709267196e-05	0.011617291666666668	0.0004222692276890468	0.011617291666666668	0.000644432803454709	0.011617291666666668	0.0016743710821417483	0.011617291666666668	0.005499659304701802	0.011617291666666668	0.006432140775998623	0.011617291666666668	0.022296043008162018
115	0.0059255	5.064827505784833e-06	0.0059255	4.995754826265972e-05	0.0059255	1.345961958184129e-05	0.0059255	0.00022609412049730984	0.0059255	0.0007370152911695659	0.0059255	0.0009321258389659184	0.0059255	0.005503289637922929	0.0059255	0.009832205407473232	-0.0001225416666666678	4.539833216636352e-08	-0.0001225416666666678	-2.7034897202891173e-05	-0.0001225416666666678	6.029671872288527e-06	-0.0001225416666666678	-3.471694717908218e-05	-0.0001225416666666678	0.00010593247638706436	-0.0001225416666666678	4.6436914966259456e-05	-0.0001225416666666678	0.0005354124555637289	-0.0001225416666666678	0.002569489804254655	0.011667083333333333	1.0055263965596891e-05	0.011667083333333333	7.305731091523867e-05	0.011667083333333333	0.00040682572202844087	0.011667083333333333	0.0006298722556356079	0.011667083333333333	0.0016268944650102552	0.011667083333333333	0.005344805023865339	0.011667083333333333	0.006256705994042932	0.011667083333333333	0.021839736705297496
116	0.005977	4.577537571760737e-06	0.005977	4.740154943632168e-05	0.005977	1.3364770460060224e-05	0.005977	0.00022515958774889041	0.005977	0.0007152027458252267	0.005977	0.0009396048927391052	0.005977	0.00551395899012097	0.005977	0.009512334553471734	-7.016666666666745e-05	6.946482079822142e-07	-7.016666666666745e-05	-2.748645772804509e-05	-7.016666666666745e-05	5.6780319205494375e-06	-7.016666666666745e-05	-3.4156556807098275e-05	-7.016666666666745e-05	0.00010725025966229162	-7.016666666666745e-05	3.690868415182609e-05	-7.016666666666745e-05	0.0005125854830503122	-7.016666666666745e-05	0.002464187138691493	0.011716875	1.0019845875523197e-05	0.011716875	6.977033307508324e-05	0.011716875	0.00039121708956540806	0.011716875	0.0006129195250706407	0.011716875	0.0015778573475193414	0.011716875	0.0051809983760136135	0.011716875	0.0060737044805772725	0.011716875	0.021328143039826525
117	0.006028541666666667	4.090432450606689e-06	0.006028541666666667	4.46176067753832e-05	0.006028541666666667	1.2894188551137879e-05	0.006028541666666667	0.00022285947320881778	0.006028541666666667	0.0006904700969176581	0.006028541666666667	0.0009434900898266157	0.006028541666666667	0.005504071044835038	0.006028541666666667	0.00921169929730804	-1.7833333333333822e-05	1.3417221874042926e-06	-1.7833333333333822e-05	-2.7901889419050328e-05	-1.7833333333333822e-05	5.26752323457566e-06	-1.7833333333333822e-05	-3.3798705848384845e-05	-1.7833333333333822e-05	0.00010879446104491549	-1.7833333333333822e-05	2.7988507932044776e-05	-1.7833333333333822e-05	0.0004890842052812009	-1.7833333333333822e-05	0.002359696477716271	0.011766666666666667	9.85268612911041e-06	0.011766666666666667	6.635798347027676e-05	0.011766666666666667	0.00037582609823451677	0.011766666666666667	0.0005940710455434737	0.011766666666666667	0.0015308025044352578	0.011766666666666667	0.005014281318394491	0.011766666666666667	0.005889484531870115	0.011766666666666667	0.02082806410182496
118	0.006080083333333333	3.4080109279579004e-06	0.006080083333333333	4.191255954831016e-05	0.006080083333333333	1.2075962221610262e-05	0.006080083333333333	0.00021899070860514604	0.006080083333333333	0.0006668098826769968	0.006080083333333333	0.0009426990265660424	0.006080083333333333	0.005469622480396931	0.006080083333333333	0.008934049948240931	3.454166666666652e-05	1.9942493392700212e-06	3.454166666666652e-05	-2.8275004464533347e-05	3.454166666666652e-05	4.873427033772487e-06	3.454166666666652e-05	-3.3267451076453775e-05	3.454166666666652e-05	0.00010982716673607744	3.454166666666652e-05	1.932104961684178e-05	3.454166666666652e-05	0.0004661727375146137	3.454166666666652e-05	0.0022501713882958187	0.011816458333333333	9.514829089382166e-06	0.011816458333333333	6.284584649636157e-05	0.011816458333333333	0.00036054600228653793	0.011816458333333333	0.0005745512933270791	0.011816458333333333	0.001487427846666807	0.011816458333333333	0.0048527943903114755	0.011816458333333333	0.005708992000360931	0.011816458333333333	0.02032033249420567
119	0.0061315833333333335	2.655545327561274e-06	0.0061315833333333335	3.9358820969536905e-05	0.0061315833333333335	1.1018374159862636e-05	0.0061315833333333335	0.00021223293147275827	0.0061315833333333335	0.0006461293213519302	0.0061315833333333335	0.0009353394717373367	0.0061315833333333335	0.005404013926582107	0.0061315833333333335	0.008670555836213385	8.6874999999999e-05	2.6462660956853593e-06	8.6874999999999e-05	-2.86201246537216e-05	8.6874999999999e-05	4.466063255136791e-06	8.6874999999999e-05	-3.284780444988635e-05	8.6874999999999e-05	0.00011083969655628325	8.6874999999999e-05	1.073859641499683e-05	8.6874999999999e-05	0.00044320659634891624	8.6874999999999e-05	0.00214705635862252	0.011866208333333331	8.978315349493288e-06	0.011866208333333331	5.940634946220152e-05	0.011866208333333331	0.00034600811840458054	0.011866208333333331	0.0005549796027829528	0.011866208333333331	0.0014426332798880724	0.011866208333333331	0.004697773885153774	0.011866208333333331	0.005531354088560405	0.011866208333333331	0.01982488564408993
120	0.006183125	2.1636966760760173e-06	0.006183125	3.685809159308513e-05	0.006183125	9.799990376640675e-06	0.006183125	0.00020440810384335134	0.006183125	0.0006272215824894786	0.006183125	0.0009221452081152878	0.006183125	0.005302927276947346	0.006183125	0.008423445342657074	0.00013924999999999932	3.2813054876455856e-06	0.00013924999999999932	-2.8924774560458767e-05	0.00013924999999999932	4.041107651078706e-06	0.00013924999999999932	-3.243873122656393e-05	0.00013924999999999932	0.00011166653363824469	0.00013924999999999932	2.148485094831443e-06	0.00013924999999999932	0.00042068281268511167	0.00013924999999999932	0.002054573812553667	0.011916000000000001	8.235217394698041e-06	0.011916000000000001	5.5491772414353976e-05	0.011916000000000001	0.0003323054556194744	0.011916000000000001	0.0005353460089993794	0.011916000000000001	0.0013972782561926442	0.011916000000000001	0.004553678176680316	0.011916000000000001	0.0053567100462104215	0.011916000000000001	0.019338921277229762
121	0.006234625	1.6728336932310122e-06	0.006234625	3.45444936565261e-05	0.006234625	8.504261816000671e-06	0.006234625	0.0001969467056161075	0.006234625	0.000609341479698577	0.006234625	0.000903223883509387	0.006234625	0.005170854695399702	0.006234625	0.00819690049847802	0.00019158333333333297	3.908850125360598e-06	0.00019158333333333297	-2.9204174204655564e-05	0.00019158333333333297	3.5906979532530387e-06	0.00019158333333333297	-3.195282460632799e-05	0.00019158333333333297	0.00011218774363794474	0.00019158333333333297	-5.508867413890593e-06	0.00019158333333333297	0.0003972478057028007	0.00019158333333333297	0.001967367704140568	0.011965791666666665	7.328539861439691e-06	0.011965791666666665	5.199806278642423e-05	0.011965791666666665	0.00031951227806506656	0.011965791666666665	0.0005158238410468112	0.011965791666666665	0.0013520937233640422	0.011965791666666665	0.004419811200545915	0.011965791666666665	0.005192934943535121	0.011965791666666665	0.018871548769544593
122	0.0062861666666666665	1.2333486882590906e-06	0.0062861666666666665	3.2338364094745944e-05	0.0062861666666666665	7.301143449374374e-06	0.0062861666666666665	0.00018964901809882424	0.0062861666666666665	0.0005924726232492168	0.0062861666666666665	0.000878825359349004	0.0062861666666666665	0.005017273055342434	0.0062861666666666665	0.007982548520214744	0.0002439583333333333	4.520572504113487e-06	0.0002439583333333333	-2.943586781923062e-05	0.0002439583333333333	3.0977337280089696e-06	0.0002439583333333333	-3.142791387634388e-05	0.0002439583333333333	0.0001126211512362616	0.0002439583333333333	-1.297170371727049e-05	0.0002439583333333333	0.00037496922395015785	0.0002439583333333333	0.0018838745265099745	0.012015583333333335	6.357632410322071e-06	0.012015583333333335	4.8504270893557045e-05	0.012015583333333335	0.0003070078577786809	0.012015583333333335	0.0004970955443942786	0.012015583333333335	0.0013084124364992848	0.012015583333333335	0.004295623822832194	0.012015583333333335	0.005042105093650123	0.012015583333333335	0.018415611604789224
123	0.006337708333333333	8.390196278686691e-07	0.006337708333333333	3.0314888123909405e-05	0.006337708333333333	5.462881982924471e-06	0.006337708333333333	0.00018254414076552264	0.006337708333333333	0.0005767373897921297	0.006337708333333333	0.0008500764810527583	0.006337708333333333	0.0048382716188647016	0.006337708333333333	0.00777733246973886	0.0002962916666666658	5.124101692741674e-06	0.0002962916666666658	-2.9636971688870386e-05	0.0002962916666666658	2.640837658798511e-06	0.0002962916666666658	-3.101813575947179e-05	0.0002962916666666658	0.00011278592084907001	0.0002962916666666658	-1.9288885519895464e-05	0.0002962916666666658	0.00035588820766063696	0.0002962916666666658	0.0018038745607733837	0.012065374999999998	5.2884834458231435e-06	0.012065374999999998	4.436700266007279e-05	0.012065374999999998	0.00029494329866271173	0.012065374999999998	0.00047920279049077556	0.012065374999999998	0.0012672204435221802	0.012065374999999998	0.004178368889801547	0.012065374999999998	0.0048955795527509125	0.012065374999999998	0.01781552799302289
124	0.0063892083333333335	4.652355981984793e-07	0.0063892083333333335	2.840173782194309e-05	0.0063892083333333335	4.318586354913463e-06	0.0063892083333333335	0.00017580185543944834	0.0063892083333333335	0.0005620505527312703	0.0063892083333333335	0.0008187124523020827	0.0063892083333333335	0.0046547891285307974	0.0063892083333333335	0.007586319625374453	0.0003486666666666661	5.722903007724138e-06	0.0003486666666666661	-2.9848105801139835e-05	0.0003486666666666661	2.381284525052581e-06	0.0003486666666666661	-3.0704693094387306e-05	0.0003486666666666661	0.00011300598729338778	0.0003486666666666661	-2.539470325687319e-05	0.0003486666666666661	0.0003382171023602958	0.0003486666666666661	0.0017266481479626607	0.012115166666666668	4.129404072111831e-06	0.012115166666666668	4.087189452820664e-05	0.012115166666666668	0.00028365629504447927	0.012115166666666668	0.0004594870616773011	0.012115166666666668	0.001227761986411126	0.012115166666666668	0.004072608665413673	0.012115166666666668	0.004743021514105011	0.012115166666666668	0.017192887264328386
125	0.006440749999999999	1.216068684909692e-07	0.006440749999999999	2.6503854852584245e-05	0.006440749999999999	3.09297694116955e-06	0.006440749999999999	0.00016933297955993218	0.006440749999999999	0.0005481389498998259	0.006440749999999999	0.0007868773409355599	0.006440749999999999	0.004467236656223395	0.006440749999999999	0.007408637822177618	0.0004009999999999997	6.313403680908134e-06	0.0004009999999999997	-3.0081296466853646e-05	0.0004009999999999997	2.206152497663241e-06	0.0004009999999999997	-3.0410987448693412e-05	0.0004009999999999997	0.00011323726255490345	0.0004009999999999997	-3.175477052209331e-05	0.0004009999999999997	0.0003218995778803538	0.0004009999999999997	0.0016514565231193648	0.012164916666666666	2.9214383574684742e-06	0.012164916666666666	3.1408465185426564e-05	0.012164916666666666	0.0002728825581856104	0.012164916666666666	0.00044340912957418365	0.012164916666666666	0.001190038337486023	0.012164916666666666	0.00397374971864864	0.012164916666666666	0.0045894713210481745	0.012164916666666666	0.016754843374799513
126	0.006492291666666667	-2.1826399952558357e-07	0.006492291666666667	2.4674504295237172e-05	0.006492291666666667	1.1816450139484007e-06	0.006492291666666667	0.0001629886661771252	0.006492291666666667	0.0005345939306962441	0.006492291666666667	0.0007551558029460232	0.006492291666666667	0.00428002118879278	0.006492291666666667	0.007229839647852586	0.0004533749999999989	6.892944283367947e-06	0.0004533749999999989	-3.029906750583825e-05	0.0004533749999999989	1.8444881537840222e-06	0.0004533749999999989	-3.0205158532191148e-05	0.0004533749999999989	0.00011347227408881837	0.0004533749999999989	-3.8051275405252794e-05	0.0004533749999999989	0.00030759171501013564	0.0004533749999999989	0.0015820667506651976	0.012214708333333333	1.632663137675031e-06	0.012214708333333333	2.5440719829074687e-05	0.012214708333333333	0.0002630440629044389	0.012214708333333333	0.00042778203423445656	0.012214708333333333	0.001153728235971696	0.012214708333333333	0.003872726887416059	0.012214708333333333	0.0044641266605307895	0.012214708333333333	0.01636220744192351
127	0.0065437916666666665	-5.398691955524853e-07	0.0065437916666666665	2.300260343617724e-05	0.0065437916666666665	-8.518102460380732e-07	0.0065437916666666665	0.00015700903828888506	0.0065437916666666665	0.0005209855378699619	0.0065437916666666665	0.0007231873663108644	0.0065437916666666665	0.0041050675141867795	0.0065437916666666665	0.007052057545687202	0.0005057083333333325	7.436166220094668e-06	0.0005057083333333325	-3.0494332876036868e-05	0.0005057083333333325	1.4628733039788563e-06	0.0005057083333333325	-3.002870018025828e-05	0.0005057083333333325	0.00011378761547931792	0.0005057083333333325	-4.373666244643217e-05	0.0005057083333333325	0.00029210920244387935	0.0005057083333333325	0.0015199659135121907	0.0122645	2.6661595963416626e-07	0.0122645	2.316156973743623e-05	0.0122645	0.00025379009360932824	0.0122645	0.0004129916895118458	0.0122645	0.001117812553626892	0.0122645	0.0037605922571378415	0.0122645	0.004346199535371351	0.0122645	0.01598236829683149
128	0.006595333333333334	-8.540818767775047e-07	0.006595333333333334	2.1440345907100047e-05	0.006595333333333334	-2.207684548064984e-06	0.006595333333333334	0.00015120191375743206	0.006595333333333334	0.0005079524245669875	0.006595333333333334	0.0006940720904245154	0.006595333333333334	0.0039467715092047955	0.006595333333333334	0.006881056525960671	0.0005580833333333328	7.957468015373017e-06	0.0005580833333333328	-3.066085486437134e-05	0.0005580833333333328	1.079686000504649e-06	0.0005580833333333328	-2.994035352203355e-05	0.0005580833333333328	0.0001140076819236357	0.0005580833333333328	-4.8879088898684134e-05	0.0005580833333333328	0.0002780084357824127	0.0005580833333333328	0.0014610780670620545	0.012314291666666666	-1.1367672555962955e-06	0.012314291666666666	2.0997261498457117e-05	0.012314291666666666	0.0002448992888069036	0.012314291666666666	0.0003991232501064692	0.012314291666666666	0.0010829681646393097	0.012314291666666666	0.003661555212885767	0.012314291666666666	0.004230669495054374	0.012314291666666666	0.015622395132775106
129	0.006646833333333334	-1.1549880313591348e-06	0.006646833333333334	1.9954766210503965e-05	0.006646833333333334	-3.296006981891884e-06	0.006646833333333334	0.00014568013155037324	0.006646833333333334	0.000496167116042014	0.006646833333333334	0.0006659434215260726	0.006646833333333334	0.003796759898831288	0.006646833333333334	0.006724795093786117	0.0006104166666666666	8.457682419674682e-06	0.0006104166666666666	-3.0833414958965465e-05	0.0006104166666666666	7.375790491341167e-07	0.0006104166666666666	-2.9918031892960827e-05	0.0006104166666666666	0.00011428603421738231	0.0006104166666666666	-5.36845581448318e-05	0.0006104166666666666	0.00026417772257715776	0.0006104166666666666	0.0014045721007365439	0.012364083333333333	-2.5473534277731536e-06	0.012364083333333333	1.9037546158879015e-05	0.012364083333333333	0.00023660774834465592	0.012364083333333333	0.00038601486169469835	0.012364083333333333	0.0010503357038008122	0.012364083333333333	0.003569517399874406	0.012364083333333333	0.004118794760461895	0.012364083333333333	0.015258833787528668
130	0.0066983749999999995	-1.4515818856396668e-06	0.0066983749999999995	1.8562539002951917e-05	0.0066983749999999995	-4.2954846911320264e-06	0.0066983749999999995	0.00014057411592896874	0.0066983749999999995	0.00048514338363811493	0.0066983749999999995	0.0006401543641935456	0.0066983749999999995	0.0036547216016415292	0.0066983749999999995	0.006570452424488152	0.0006627916666666657	8.93791081265577e-06	0.0006627916666666657	-3.102573612859119e-05	0.0006627916666666657	3.719835710822965e-07	0.0006627916666666657	-2.993142487040446e-05	0.0006627916666666657	0.0001141511547837682	0.0006627916666666657	-5.814158300739428e-05	0.0006627916666666657	0.0002515349132253009	0.0006627916666666657	0.0013495850606402397	0.012413833333333332	-3.981040207434897e-06	0.012413833333333332	1.724713206054227e-05	0.012413833333333332	0.00022860510824124713	0.012413833333333332	0.00037303662106927797	0.012413833333333332	0.001017889001667961	0.012413833333333332	0.0034828136065999243	0.012413833333333332	0.00400901374520277	0.012413833333333332	0.014935024250488385
131	0.006749916666666667	-1.7461736004946885e-06	0.006749916666666667	1.7262299606668934e-05	0.006749916666666667	-5.244281217274541e-06	0.006749916666666667	0.00013566258528141767	0.006749916666666667	0.00047467471675717945	0.006749916666666667	0.00061576670357357	0.006749916666666667	0.0035216120820114657	0.006749916666666667	0.006416615610857651	0.0007151249999999993	9.408871498774497e-06	0.0007151249999999993	-3.1207328431722487e-05	0.0007151249999999993	-2.9581784648816207e-08	0.0007151249999999993	-3.0077337835185174e-05	0.0007151249999999993	0.00011419113289844052	0.0007151249999999993	-6.279082663980258e-05	0.0007151249999999993	0.0002399789447769717	0.0007151249999999993	0.0012953718131512673	0.012463625	-5.419457923315873e-06	0.012463625	1.546650748976031e-05	0.012463625	0.00022113261961356792	0.012463625	0.000360510123108313	0.012463625	0.0009884220727448636	0.012463625	0.003401041629570754	0.012463625	0.0038948289568565084	0.012463625	0.014642857390933827
132	0.0068014166666666665	-2.01720167441871e-06	0.0068014166666666665	1.60376292421749e-05	0.0068014166666666665	-6.207020157241113e-06	0.0068014166666666665	0.00013104100263040803	0.0068014166666666665	0.0004649375781589689	0.0068014166666666665	0.0005901257854284161	0.0068014166666666665	0.003394105731376763	0.0068014166666666665	0.006273436652841657	0.0007674999999999996	9.866535040264616e-06	0.0007674999999999996	-3.136072627174052e-05	0.0007674999999999996	-2.265316066960876e-07	0.0007674999999999996	-3.0319586251753485e-05	0.0007674999999999996	0.00011401926436807347	0.0007674999999999996	-6.755417623518718e-05	0.0007674999999999996	0.00022833516753613175	0.0007674999999999996	0.001242690229218371	0.012513416666666666	-6.791088458516372e-06	0.012513416666666666	1.37062023585248e-05	0.012513416666666666	0.00021395833224781058	0.012513416666666666	0.00034929567185661186	0.012513416666666666	0.000960232553003061	0.012513416666666666	0.003321452830903562	0.012513416666666666	0.0037998755525056743	0.012513416666666666	0.014355433757620542
133	0.006852958333333333	-2.2654977653269424e-06	0.006852958333333333	1.4889423479259649e-05	0.006852958333333333	-7.051401233869297e-06	0.006852958333333333	0.00012673783940375901	0.006852958333333333	0.0004557221792993708	0.006852958333333333	0.0005671148316564298	0.006852958333333333	0.0032703471712399504	0.006852958333333333	0.0061403442824019125	0.0008198333333333333	1.0304991595068964e-05	0.0008198333333333333	-3.1481039281592e-05	0.0008198333333333333	-6.037239305570791e-07	0.0008198333333333333	-3.0363524616349298e-05	0.0008198333333333333	0.00011360864803139223	0.0008198333333333333	-7.177916011263683e-05	0.0008198333333333333	0.00021633849835557952	0.0008198333333333333	0.001187967488654612	0.012563208333333334	-8.098403833763553e-06	0.012563208333333334	1.2026928190662827e-05	0.012563208333333334	0.00020710828867260745	0.012563208333333334	0.0003385405124449085	0.012563208333333334	0.0009332250184499267	0.012563208333333334	0.003246113141448024	0.012563208333333334	0.0037100147101438025	0.012563208333333334	0.014065188003924372
134	0.0069045	-2.50285909475739e-06	0.0069045	1.3754779201733161e-05	0.0069045	-7.940255557512852e-06	0.0069045	0.00012259985232820835	0.0069045	0.00044644723108740745	0.0069045	0.0005452623263297027	0.0069045	0.0031483662192444283	0.0069045	0.00601250234492447	0.0008722083333333325	1.0723730767737154e-05	0.0008722083333333325	-3.1584086301643154e-05	0.0008722083333333325	-1.0144291732394855e-06	0.0008722083333333325	-3.0278232496839798e-05	0.0008722083333333325	0.00011283150337234125	0.0008722083333333325	-7.675923445649313e-05	0.0008722083333333325	0.0002054170726908645	0.0008722083333333325	0.0011429537754972484	0.012613	-9.331004513584521e-06	0.012613	1.0492111252936827e-05	0.012613	0.00020062770558602343	0.012613	0.00032825944125726604	0.012613	0.000907255060776619	0.012613	0.0031754781939418203	0.012613	0.0036173763327518177	0.012613	0.013784893102267428
135	0.006956	-2.736092936756786e-06	0.006956	1.2658260609544891e-05	0.006956	-8.786061406356628e-06	0.006956	0.00011863185642463719	0.006956	0.00043770986601973183	0.006956	0.000524890225282126	0.006956	0.0030260038221685878	0.006956	0.005889361376494668	0.0009245416666666661	1.1115177215268643e-05	0.0009245416666666661	-3.168129482225314e-05	0.0009245416666666661	-1.4447900867848937e-06	0.0009245416666666661	-3.0304078593660846e-05	0.0009245416666666661	0.00011224453497841383	0.0009245416666666661	-8.096737047363759e-05	0.0009245416666666661	0.00019626176349438163	0.0009245416666666661	0.0011009938364568849	0.01266275	-1.04934083289634e-05	0.01266275	8.981315676941873e-06	0.01266275	0.00019463506218425397	0.01266275	0.00031819367255609196	0.01266275	0.0008824047446167971	0.01266275	0.0031080623585138844	0.01266275	0.00352510845913735	0.01266275	0.013514168006859615
136	0.007007541666666666	-2.9541413212673156e-06	0.007007541666666666	1.1620209930777986e-05	0.007007541666666666	-9.692012996587345e-06	0.007007541666666666	0.00011494836545052436	0.007007541666666666	0.00042954996577269857	0.007007541666666666	0.0005068221823954954	0.007007541666666666	0.002915132921056136	0.007007541666666666	0.005771758655458659	0.0009769166666666665	1.1483011157489937e-05	0.0009769166666666665	-3.1774211796265365e-05	0.0009769166666666665	-1.7993783891534332e-06	0.0009769166666666665	-3.0287866042018545e-05	0.0009769166666666665	0.00011190752320799848	0.0009769166666666665	-8.45230348098708e-05	0.0009769166666666665	0.00018746763008596132	0.0009769166666666665	0.0010579671462911876	0.012712541666666665	-1.163220008429315e-05	0.012712541666666665	7.629949549696072e-06	0.012712541666666665	0.00018916126608369788	0.012712541666666665	0.0003089577092305351	0.012712541666666665	0.0008585023067837327	0.012712541666666665	0.0030431799598391062	0.012712541666666665	0.003436483458234713	0.012712541666666665	0.01325263167191084
137	0.0070590416666666675	-3.1807527020900255e-06	0.0070590416666666675	1.0638494856409055e-05	0.0070590416666666675	-1.0475637715164766e-05	0.0070590416666666675	0.00011134819527252957	0.0070590416666666675	0.000421415196445012	0.0070590416666666675	0.0004899056747920468	0.0070590416666666675	0.0028098985190916953	0.0070590416666666675	0.005658050150897179	0.001029249999999999	1.1860596339105543e-05	0.001029249999999999	-3.20058555091358e-05	0.001029249999999999	-2.065319615929839e-06	0.001029249999999999	-3.028669121943576e-05	0.001029249999999999	0.00011163066542321157	0.001029249999999999	-8.786427183312851e-05	0.001029249999999999	0.00017939750502333603	0.001029249999999999	0.0010188826587916487	0.012762333333333334	-1.2724364414182926e-05	0.012762333333333334	6.389887882799909e-06	0.012762333333333334	0.00018385889278150187	0.012762333333333334	0.0003007363550978728	0.012762333333333334	0.0008354879482420467	0.012762333333333334	0.002978883798725839	0.012762333333333334	0.0033535378575189857	0.012762333333333334	0.012999688713374079
138	0.007110583333333333	-3.3911621546386094e-06	0.007110583333333333	9.63891103242411e-06	0.007110583333333333	-1.1141922264843541e-05	0.007110583333333333	0.00010802415607463452	0.007110583333333333	0.0004133924236057188	0.007110583333333333	0.00047418613182257437	0.007110583333333333	0.0027057566054640896	0.007110583333333333	0.005547743089616926	0.0010816249999999993	1.2241566248444796e-05	0.0010816249999999993	-3.2081107279710675e-05	0.0010816249999999993	-2.319074326771183e-06	0.0010816249999999993	-3.035624071633609e-05	0.0010816249999999993	0.000111357170283584	0.0010816249999999993	-9.101635333386856e-05	0.0010816249999999993	0.0001711484488363493	0.0010816249999999993	0.0009845109822338822	0.012812124999999999	-1.3818404070141586e-05	0.012812124999999999	5.194084752243813e-06	0.012812124999999999	0.00017826947930108355	0.012812124999999999	0.00029306850651597695	0.012812124999999999	0.0008135607870563531	0.012812124999999999	0.002910817907470202	0.012812124999999999	0.0032754088059109825	0.012812124999999999	0.012754684208797612
139	0.007162124999999999	-3.582351068702299e-06	0.007162124999999999	8.71340362391175e-06	0.007162124999999999	-1.1756304398097054e-05	0.007162124999999999	0.00010480646603359365	0.007162124999999999	0.0004057662822326378	0.007162124999999999	0.00045969515651371793	0.007162124999999999	0.0026112508093024	0.007162124999999999	0.00544017462626053	0.001133958333333333	1.2602979953158539e-05	0.001133958333333333	-3.2143434508787613e-05	0.001133958333333333	-2.705799651000729e-06	0.001133958333333333	-3.0456570564905108e-05	0.001133958333333333	0.0001110324882120863	0.001133958333333333	-9.38575152307941e-05	0.001133958333333333	0.0001629043629583728	0.001133958333333333	0.0009524033655271976	0.012861916666666667	-1.484876788185223e-05	0.012861916666666667	4.036288022782714e-06	0.012861916666666667	0.00017293691383657203	0.012861916666666667	0.000285066380441065	0.012861916666666667	0.0007930974299175517	0.012861916666666667	0.0028387374020275155	0.012861916666666667	0.003199699218568243	0.012861916666666667	0.012517665788905194
140	0.007213625	-3.7558903536764926e-06	0.007213625	7.888626493664351e-06	0.007213625	-1.2320819503804722e-05	0.007213625	0.00010185988260303734	0.007213625	0.0003985045391900852	0.007213625	0.00044471334669736446	0.007213625	0.0025271551308181477	0.007213625	0.005331733997960231	0.0011863333333333333	1.2962916197357994e-05	0.0011863333333333333	-3.221878608277175e-05	0.0011863333333333333	-3.013214343298065e-06	0.0011863333333333333	-3.0645717000731976e-05	0.0011863333333333333	0.00011064391588256081	0.0011863333333333333	-9.667876602008621e-05	0.0011863333333333333	0.00015550025930309206	0.0011863333333333333	0.0009212319423454323	0.012911708333333332	-1.5827688089809628e-05	0.012911708333333332	2.8563620251515855e-06	0.012911708333333332	0.00016769778667534026	0.012911708333333332	0.00027719470411952525	0.012911708333333332	0.0007738294173263865	0.012911708333333332	0.0027705171596164434	0.012911708333333332	0.003126227573505809	0.012911708333333332	0.012288105546508473
141	0.007265166666666666	-3.918864502912996e-06	0.007265166666666666	7.1285436191866144e-06	0.007265166666666666	-1.2853989620769294e-05	0.007265166666666666	9.893758362562098e-05	0.007265166666666666	0.0003914203515559609	0.007265166666666666	0.00043064604946439566	0.007265166666666666	0.0024490070329066323	0.007265166666666666	0.0052288403387031595	0.0012386666666666657	1.330651978714493e-05	0.0012386666666666657	-3.228834905901935e-05	0.0012386666666666657	-3.2111469488884873e-06	0.0012386666666666657	-3.073030422669179e-05	0.0012386666666666657	0.00011022545337384106	0.0012386666666666657	-9.946019459411141e-05	0.0012386666666666657	0.00014853354284069423	0.0012386666666666657	0.0008900477818367976	0.012961458333333334	-1.6753246746897878e-05	0.012961458333333334	1.601903994204292e-06	0.012961458333333334	0.00016258143143480376	0.012961458333333334	0.00026729713104943514	0.012961458333333334	0.0007550735134956506	0.012961458333333334	0.0027108485648747924	0.012961458333333334	0.003041349882621418	0.012961458333333334	0.012061093547833003
142	0.007316708333333334	-4.0522377907969614e-06	0.007316708333333334	6.387950049182668e-06	0.007316708333333334	-1.338675265995797e-05	0.007316708333333334	9.618862539992757e-05	0.007316708333333334	0.0003848355043627705	0.007316708333333334	0.00041732043576287587	0.007316708333333334	0.0023753622089530543	0.007316708333333334	0.005132548968071442	0.001291041666666666	1.3643192743973932e-05	0.001291041666666666	-3.235965859492884e-05	0.001291041666666666	-3.415369369155068e-06	0.001291041666666666	-3.0768603442890276e-05	0.001291041666666666	0.00010981035351028067	0.001291041666666666	-0.00010186790699409362	0.001291041666666666	0.0001424399439943923	0.001291041666666666	0.0008598666858191481	0.01301125	-1.7585124342635972e-05	0.01301125	5.031734898215689e-07	0.01301125	0.0001576556731620599	0.01301125	0.00025870647124924003	0.01301125	0.0007372693049513775	0.01301125	0.00265876989137254	0.01301125	0.002960077765410851	0.01301125	0.011838277022075547
143	0.007368208333333333	-4.194020064268069e-06	0.007368208333333333	5.639424289611708e-06	0.007368208333333333	-1.384115322728893e-05	0.007368208333333333	9.367413775627488e-05	0.007368208333333333	0.00037852491198506015	0.007368208333333333	0.00040560361363623	0.007368208333333333	0.002305446658745893	0.007368208333333333	0.00503849470052084	0.0013433749999999997	1.3966649144929645e-05	0.0013433749999999997	-3.242383218707692e-05	0.0013433749999999997	-3.6121226344937095e-06	0.0013433749999999997	-3.067555749433447e-05	0.0013433749999999997	0.00010942551745315448	0.0013433749999999997	-0.000103891947666216	0.0013433749999999997	0.00013650042472740164	0.0013433749999999997	0.0008328953961726521	0.013061041666666667	-1.8384737805779852e-05	0.013061041666666667	-4.0206988171388095e-07	0.013061041666666667	0.00015284038099977847	0.013061041666666667	0.00025171170715870193	0.013061041666666667	0.0007201966803505752	0.013061041666666667	0.002606508667946071	0.013061041666666667	0.0028927803544395283	0.013061041666666667	0.011618576339497507
144	0.00741975	-4.316335382094218e-06	0.00741975	4.895632256072676e-06	0.00741975	-1.4327407630582822e-05	0.00741975	9.11893776328452e-05	0.00741975	0.00037251425166651034	0.00741975	0.0003940971491556542	0.00741975	0.002239360372743098	0.00741975	0.00494694790718396	0.00139575	1.4284061389235992e-05	0.00139575	-3.250432363663745e-05	0.00139575	-3.839637024732945e-06	0.00139575	-3.06978791234072e-05	0.00139575	0.00010857439460059772	0.00139575	-0.00010551853199750169	0.00139575	0.00013019641613300827	0.00139575	0.000805733046623111	0.013110833333333334	-1.9289113802499116e-05	0.013110833333333334	-1.2484115580458207e-06	0.013110833333333334	0.0001480979220631776	0.013110833333333334	0.00024516445819431547	0.013110833333333334	0.0007034574035640152	0.013110833333333334	0.0025568165007701688	0.013110833333333334	0.0028268630078743923	0.013110833333333334	0.011399447225604608
145	0.00747125	-4.438250272035265e-06	0.00747125	4.202333300207529e-06	0.00747125	-1.4772852486844317e-05	0.00747125	8.886623473203643e-05	0.00747125	0.0003668155425424608	0.00747125	0.00038238032702900856	0.00747125	0.0021743628717268426	0.00747125	0.004860346289079016	0.0014480833333333325	1.459411319388933e-05	0.0014480833333333325	-3.256001393899923e-05	0.0014480833333333325	-4.019093299712144e-06	0.0014480833333333325	-3.0678846997566234e-05	0.0014480833333333325	0.00010837375677275618	0.0014480833333333325	-0.00010787340338107209	0.0014480833333333325	0.00012491297765534204	0.0014480833333333325	0.0007776886371878462	0.013160625	-2.011127379951663e-05	0.013160625	-2.120419894857508e-06	0.013160625	0.00014330437970502867	0.013160625	0.00023872893702795613	0.013160625	0.0006876246547074079	0.013160625	0.002508365079420653	0.013160625	0.00276385249967112	0.013160625	0.011182092356171834
146	0.007522791666666667	-4.580895005566593e-06	0.007522791666666667	3.5628111779122856e-06	0.007522791666666667	-1.5157235676723138e-05	0.007522791666666667	8.664253247986101e-05	0.007522791666666667	0.00036143643315358226	0.007522791666666667	0.0003687969511414591	0.007522791666666667	0.0021079618009490265	0.007522791666666667	0.004775096526637123	0.0015004583333333328	1.4895971808417969e-05	0.0015004583333333328	-3.2624287334556564e-05	0.0015004583333333328	-4.19668228595936e-06	0.0015004583333333328	-3.065253097171206e-05	0.0015004583333333328	0.00010808419566181168	0.0015004583333333328	-0.00010971364921350118	0.0015004583333333328	0.00011972563181853645	0.0015004583333333328	0.0007523413567172313	0.013210375000000002	-2.089362573861738e-05	0.013210375000000002	-2.9509667032019176e-06	0.013210375000000002	0.00013837275470880172	0.013210375000000002	0.00023241752430751332	0.013210375000000002	0.0006727092484999178	0.013210375000000002	0.0024615195037459565	0.013210375000000002	0.0027037811556626496	0.013210375000000002	0.010968786098258809
147	0.007574333333333333	-4.706044120733464e-06	0.007574333333333333	2.9414136823158605e-06	0.007574333333333333	-1.557245500812522e-05	0.007574333333333333	8.44988014440602e-05	0.007574333333333333	0.0003560332854940242	0.007574333333333333	0.0003564688079682528	0.007574333333333333	0.002042642108457163	0.007574333333333333	0.004691002382745903	0.0015527916666666665	1.5190496846212044e-05	0.0015527916666666665	-3.2683420854537484e-05	0.0015527916666666665	-4.35903812728775e-06	0.0015527916666666665	-3.0666158913672254e-05	0.0015527916666666665	0.00010820823990546789	0.0015527916666666665	-0.00011115107802226918	0.0015527916666666665	0.00011418042373300842	0.0015527916666666665	0.0007268698873096372	0.013260166666666665	-2.16453757659577e-05	0.013260166666666665	-3.728781686650451e-06	0.013260166666666665	0.0001340169271588193	0.013260166666666665	0.0002264268005641104	0.013260166666666665	0.0006578364650091341	0.013260166666666665	0.0024164949748762556	0.013260166666666665	0.002645102309073036	0.013260166666666665	0.01076142574236204
148	0.0076258333333333326	-4.807660397114342e-06	0.0076258333333333326	2.3178412315155765e-06	0.0076258333333333326	-1.5982280558996825e-05	0.0076258333333333326	8.251208195873307e-05	0.0076258333333333326	0.0003505541987520922	0.0076258333333333326	0.0003471488778933071	0.0076258333333333326	0.0019828811447571283	0.0076258333333333326	0.004610523362547164	0.0016051666666666655	1.5471429247274652e-05	0.0016051666666666655	-3.267977803009984e-05	0.0016051666666666655	-4.565815784766521e-06	0.0016051666666666655	-3.0616111471646014e-05	0.0016051666666666655	0.00010809689898796929	0.0016051666666666655	-0.00011297907086538545	0.0016051666666666655	0.00010841486528136897	0.0016051666666666655	0.0006999336253120322	0.013309958333333335	-2.237760535376283e-05	0.013309958333333335	-4.503552867413881e-06	0.013309958333333335	0.00012978759189076535	0.013309958333333335	0.00022059521344114063	0.013309958333333335	0.000642529820431875	0.013309958333333335	0.0023733360171833092	0.013309958333333335	0.002587743848428803	0.013309958333333335	0.01055920156617758
149	0.007677375	-4.920119028537982e-06	0.007677375	1.7153786400468584e-06	0.007677375	-1.6385389326566323e-05	0.007677375	8.059779713535782e-05	0.007677375	0.000345246111526585	0.007677375	0.00033785363768292366	0.007677375	0.0019296084507728064	0.007677375	0.004531186878424941	0.0016574999999999993	1.5754242052628177e-05	0.0016574999999999993	-3.265837019881561e-05	0.0016574999999999993	-4.709990130546634e-06	0.0016574999999999993	-3.053340396181861e-05	0.0016574999999999993	0.00010808120664389226	0.0016574999999999993	-0.00011451222615316032	0.0016574999999999993	0.00010280669994838036	0.0016574999999999993	0.0006770414645955433	0.013359749999999998	-2.307884944038435e-05	0.013359749999999998	-5.250024909699658e-06	0.013359749999999998	0.00012581582009270147	0.013359749999999998	0.00021507737005371173	0.013359749999999998	0.0006283320026489368	0.013359749999999998	0.0023308805445641746	0.013359749999999998	0.0025318375636642345	0.013359749999999998	0.010358148311952264
150	0.007728916666666666	-5.023028995009188e-06	0.007728916666666666	1.1406360658822168e-06	0.007728916666666666	-1.6748502702655195e-05	0.007728916666666666	7.867827859363344e-05	0.007728916666666666	0.0003404269845796728	0.007728916666666666	0.00032815052090997236	0.007728916666666666	0.0018837868975807306	0.007728916666666666	0.004454340425217563	0.0017098749999999996	1.6038209963474688e-05	0.0017098749999999996	-3.267478785963732e-05	0.0017098749999999996	-4.84816949671353e-06	0.0017098749999999996	-3.0482651626242715e-05	0.0017098749999999996	0.00010812305289476423	0.0017098749999999996	-0.00011560350801383927	0.0017098749999999996	9.79192294218468e-05	0.0017098749999999996	0.0006555981748104781	0.013409541666666669	-2.3775660938115776e-05	0.013409541666666669	-6.0062042146027686e-06	0.013409541666666669	0.00012172785855150873	0.013409541666666669	0.0002097044708366963	0.013409541666666669	0.0006151444068679393	0.013409541666666669	0.0022893363374204005	0.013409541666666669	0.0024778509360556616	0.013409541666666669	0.010160357762304626
151	0.007780416666666667	-5.135395219997804e-06	0.007780416666666667	5.747212510744095e-07	0.007780416666666667	-1.7106018759325665e-05	0.007780416666666667	7.672777643928225e-05	0.007780416666666667	0.00033560403336242527	0.007780416666666667	0.0003186103572431316	0.007780416666666667	0.001833632424544258	0.007780416666666667	0.004377685848297843	0.0017622083333333333	1.63122385944978e-05	0.0017622083333333333	-3.2722344184145183e-05	0.0017622083333333333	-5.03391558636889e-06	0.0017622083333333333	-3.034096802276001e-05	0.0017622083333333333	0.00010808681105249122	0.0017622083333333333	-0.00011703404451611876	0.0017622083333333333	9.286939546765226e-05	0.0017622083333333333	0.0006335785209845606	0.013459333333333332	-2.443918539812452e-05	0.013459333333333332	-6.744202968332736e-06	0.013459333333333332	0.00011775794693406145	0.013459333333333332	0.0002043804902771955	0.013459333333333332	0.0006024994555250116	0.013459333333333332	0.0022489557005252944	0.013459333333333332	0.0024250081456125786	0.013459333333333332	0.00996608791698838
152	0.007831958333333333	-5.245358877675808e-06	0.007831958333333333	1.0384344943909112e-08	0.007831958333333333	-1.7385070574694415e-05	0.007831958333333333	7.486582879939821e-05	0.007831958333333333	0.0003305559965197239	0.007831958333333333	0.0003106197294762156	0.007831958333333333	0.0017829668891671635	0.007831958333333333	0.004303634683735677	0.0018145833333333323	1.6579766399258026e-05	0.0018145833333333323	-3.2782575541627864e-05	0.0018145833333333323	-5.156763529262648e-06	0.0018145833333333323	-3.0079922444867277e-05	0.0018145833333333323	0.00010797136023535336	0.0018145833333333323	-0.00011834434856076555	0.0018145833333333323	8.731756030344418e-05	0.0018145833333333323	0.0006117690330519924	0.013509083333333333	-2.507163911485562e-05	0.013509083333333333	-7.4076696887465295e-06	0.013509083333333333	0.00011390122015259316	0.013509083333333333	0.00019933975478404433	0.013509083333333333	0.0005901789457570145	0.013509083333333333	0.0022081372406412125	0.013509083333333333	0.002375489942757016	0.013509083333333333	0.009772171332873364
153	0.007883458333333334	-5.3506098071676115e-06	0.007883458333333334	-5.563833934732552e-07	0.007883458333333334	-1.768091434831839e-05	0.007883458333333334	7.319522590235812e-05	0.007883458333333334	0.00032546425373033245	0.007883458333333334	0.0003029895737319079	0.007883458333333334	0.0017335308660877953	0.007883458333333334	0.0042327102304974065	0.001866916666666666	1.683171371132211e-05	0.001866916666666666	-3.279579949335355e-05	0.001866916666666666	-5.28757201885592e-06	0.001866916666666666	-2.9857176083173056e-05	0.001866916666666666	0.00010804010764750016	0.001866916666666666	-0.00011980704915999136	0.001866916666666666	8.192311825788709e-05	0.001866916666666666	0.000590080549724686	0.013558875	-2.5684700255192573e-05	0.013558875	-8.04530521880572e-06	0.013558875	0.00011008999625082313	0.013558875	0.00019453515750185853	0.013558875	0.0005782095962818832	0.013558875	0.002170373152659884	0.013558875	0.002327849124814376	0.013558875	0.009578385733248694
154	0.007935	-5.467811968922459e-06	0.007935	-1.11078373955475e-06	0.007935	-1.7979098819153688e-05	0.007935	7.140989989910525e-05	0.007935	0.0003203604918056013	0.007935	0.00029537324431175516	0.007935	0.0016852280681985009	0.007935	0.00416293267416037	0.0019192916666666664	1.7085890645616855e-05	0.0019192916666666664	-3.2817856046797916e-05	0.0019192916666666664	-5.367767155976965e-06	0.0019192916666666664	-2.9625501069849717e-05	0.0019192916666666664	0.00010818955854347149	0.0019192916666666664	-0.00012101090535998245	0.0019192916666666664	7.714333775990425e-05	0.0019192916666666664	0.0005696435087623232	0.013608666666666666	-2.628488983932947e-05	0.013608666666666666	-8.654641610387236e-06	0.013608666666666666	0.00010630653196748533	0.013608666666666666	0.0001897858201846429	0.013608666666666666	0.0005665576906222231	0.013608666666666666	0.0021329281560095044	0.013608666666666666	0.0022813347378194907	0.013608666666666666	0.00938580677862599
155	0.007986541666666666	-5.575095839984781e-06	0.007986541666666666	-1.6441595186656218e-06	0.007986541666666666	-1.8271177123350727e-05	0.007986541666666666	6.967712042807759e-05	0.007986541666666666	0.000315316825557569	0.007986541666666666	0.0002872897826540854	0.007986541666666666	0.0016339996235766642	0.007986541666666666	0.0040945200559605426	0.001971625	1.7344526824372906e-05	0.001971625	-3.2846799035480566e-05	0.001971625	-5.490418542162092e-06	0.001971625	-2.9576863414922823e-05	0.001971625	0.00010840925136054936	0.001971625	-0.000122386303410354	0.001971625	7.250769622321251e-05	0.001971625	0.000549180993146221	0.013658458333333331	-2.6862959100062934e-05	0.013658458333333331	-9.243082707860249e-06	0.013658458333333331	0.00010259303909349486	0.013658458333333331	0.0001851098608536991	0.013658458333333331	0.000555244858216363	0.013658458333333331	0.0020957577263183134	0.013658458333333331	0.0022352281536401272	0.013658458333333331	0.009200066802090075
156	0.008038041666666667	-5.678745057936175e-06	0.008038041666666667	-2.1655090748845717e-06	0.008038041666666667	-1.856630851086692e-05	0.008038041666666667	6.80429442107474e-05	0.008038041666666667	0.000310720598938776	0.008038041666666667	0.0002792942169142569	0.008038041666666667	0.0015797936853181648	0.008038041666666667	0.004026582767655143	0.0020239999999999993	1.7593787844592827e-05	0.0020239999999999993	-3.286601119176128e-05	0.0020239999999999993	-5.619851134794955e-06	0.0020239999999999993	-2.9531280298711127e-05	0.0020239999999999993	0.00010851872414184837	0.0020239999999999993	-0.00012326775282904976	0.0020239999999999993	6.82564252499634e-05	0.0020239999999999993	0.0005283236203971598	0.01370825	-2.7428156804596328e-05	0.01370825	-9.864100720557553e-06	0.01370825	9.898843833098354e-05	0.01370825	0.00018060602272512128	0.01370825	0.0005443328065795346	0.01370825	0.002059937869237183	0.01370825	0.002191436596419613	0.01370825	0.009019208974739738
157	0.008089583333333332	-5.7717675358598655e-06	0.008089583333333332	-2.6834895828465628e-06	0.008089583333333332	-1.8875992928870955e-05	0.008089583333333332	6.657896851413068e-05	0.008089583333333332	0.00030621560848369863	0.008089583333333332	0.0002727681919131717	0.008089583333333332	0.0015297725328922878	0.008089583333333332	0.0039601630463521375	0.002076333333333333	1.7832518600783625e-05	0.002076333333333333	-3.288078209633036e-05	0.002076333333333333	-5.689039096232717e-06	0.002076333333333333	-2.929772556925537e-05	0.002076333333333333	0.00010856169127444011	0.002076333333333333	-0.00012408717148934905	0.002076333333333333	6.464632413900857e-05	0.002076333333333333	0.0005076159112388167	0.013758	-2.7931596611997616e-05	0.013758	-1.0483802494255895e-05	0.013758	9.542175663488741e-05	0.013758	0.00017605719151031097	0.013758	0.0005334385674213299	0.013758	0.0020253023604448763	0.013758	0.002150469819677352	0.013758	0.008842983235275234
158	0.008141125	-5.867685415414293e-06	0.008141125	-3.1873115588932413e-06	0.008141125	-1.9145376647062454e-05	0.008141125	6.513906792191992e-05	0.008141125	0.0003017728990026545	0.008141125	0.00026560911878471116	0.008141125	0.0014844101951367124	0.008141125	0.0038965735002920994	0.002128708333333333	1.806265322307311e-05	0.002128708333333333	-3.2913318007746026e-05	0.002128708333333333	-5.7716911922116375e-06	0.002128708333333333	-2.90876672914551e-05	0.002128708333333333	0.0001085430099124437	0.002128708333333333	-0.00012513786532292908	0.002128708333333333	6.0784394038212106e-05	0.002128708333333333	0.0004875132251067824	0.013807791666666666	-2.8447140796752614e-05	0.013807791666666666	-1.109248076633793e-05	0.013807791666666666	9.182488277647577e-05	0.013807791666666666	0.00017179311519695885	0.013807791666666666	0.0005227020959309344	0.013807791666666666	0.0019903032359498605	0.013807791666666666	0.0021080931392984978	0.013807791666666666	0.008668619063264415
159	0.008192625	-5.9664678944544494e-06	0.008192625	-3.645288890937025e-06	0.008192625	-1.9442441654014072e-05	0.008192625	6.358904989564364e-05	0.008192625	0.00029746731692935043	0.008192625	0.000259085068972791	0.008192625	0.0014371739621321922	0.008192625	0.0038311524078498633	0.0021810416666666658	1.8295044330511684e-05	0.0021810416666666658	-3.294041463335754e-05	0.0021810416666666658	-5.848741421994603e-06	0.0021810416666666658	-2.8962901133164353e-05	0.0021810416666666658	0.00010861399908803009	0.0021810416666666658	-0.00012676368384238268	0.0021810416666666658	5.6163663428550334e-05	0.0021810416666666658	0.00046912689377043445	0.013857583333333333	-2.893971223716377e-05	0.013857583333333333	-1.1677549001376109e-05	0.013857583333333333	8.832345049277714e-05	0.013857583333333333	0.00016750095595058912	0.013857583333333333	0.0005123594074501115	0.013857583333333333	0.0019555964881627368	0.013857583333333333	0.0020670492778776927	0.013857583333333333	0.008496942057919158
160	0.008244166666666667	-6.05976759168321e-06	0.008244166666666667	-4.145400649283007e-06	0.008244166666666667	-1.9739303122077764e-05	0.008244166666666667	6.213261075344967e-05	0.008244166666666667	0.0002932016165324011	0.008244166666666667	0.0002525580563771232	0.008244166666666667	0.0013955223813715619	0.008244166666666667	0.003766743026742555	0.002233416666666666	1.8501593310409403e-05	0.002233416666666666	-3.2969657032267936e-05	0.002233416666666666	-6.078909327800344e-06	0.002233416666666666	-2.8680473784265113e-05	0.002233416666666666	0.00010860166938911247	0.002233416666666666	-0.00012774545461107772	0.002233416666666666	5.119501118818628e-05	0.002233416666666666	0.0004505335808724542	0.013907375	-2.9444132328646523e-05	0.013907375	-1.2224364040506988e-05	0.013907375	8.483918910707786e-05	0.013907375	0.00016329304550327222	0.013907375	0.0005025141960508486	0.013907375	0.0019220458898956548	0.013907375	0.002026917999586746	0.013907375	0.00832721791224813
161	0.008295666666666666	-6.146937662055409e-06	0.008295666666666666	-4.65399899754208e-06	0.008295666666666666	-2.003728405402514e-05	0.008295666666666666	6.069752518212013e-05	0.008295666666666666	0.00028895613013579585	0.008295666666666666	0.0002457722940008433	0.008295666666666666	0.0013576371078602928	0.008295666666666666	0.0037080245218942213	0.0022857499999999996	1.8714884882835975e-05	0.0022857499999999996	-3.3007931639715505e-05	0.0022857499999999996	-6.608334822495278e-06	0.0022857499999999996	-2.856628102921934e-05	0.0022857499999999996	0.00010862670241418765	0.0022857499999999996	-0.0001291108971076325	0.0022857499999999996	4.653286133677432e-05	0.0022857499999999996	0.0004305168716967901	0.013957166666666666	-2.9923917454951665e-05	0.013957166666666666	-1.2733501738292601e-05	0.013957166666666666	8.1282953040598e-05	0.013957166666666666	0.0001591437166581641	0.013957166666666666	0.0004931957250908847	0.013957166666666666	0.0018895950436110512	0.013957166666666666	0.0019871572250733153	0.013957166666666666	0.008160387333045629
162	0.008347208333333333	-6.23164356082698e-06	0.008347208333333333	-5.156200418730983e-06	0.008347208333333333	-2.0384317857966568e-05	0.008347208333333333	5.914499497103624e-05	0.008347208333333333	0.0002847237555231977	0.008347208333333333	0.00023876037246517377	0.008347208333333333	0.001317222446097978	0.008347208333333333	0.003648486181998617	0.002338125	1.8931856675089057e-05	0.002338125	-3.301691394654806e-05	0.002338125	-7.148177822747602e-06	0.002338125	-2.8378309415975255e-05	0.002338125	0.00010875934008436221	0.002338125	-0.0001303025003183107	0.002338125	4.146314614653943e-05	0.002338125	0.0004124234988784441	0.014006916666666666	-3.0358225924086367e-05	0.014006916666666666	-1.324560097382587e-05	0.014006916666666666	7.793520029399346e-05	0.014006916666666666	0.0001551257434674932	0.014006916666666666	0.0004842646755409847	0.014006916666666666	0.0018578521348374358	0.014006916666666666	0.0019487044034925973	0.014006916666666666	0.007996144689834183
163	0.00839875	-6.328269889716587e-06	0.00839875	-5.637846380934403e-06	0.00839875	-2.0658586509468682e-05	0.00839875	5.7617167910560246e-05	0.00839875	0.00028059135826365297	0.00839875	0.000232669876674966	0.00839875	0.0012763559755997519	0.00839875	0.003590081656530088	0.0023904583333333325	1.9144100593696406e-05	0.0023904583333333325	-3.3028441240316484e-05	0.0023904583333333325	-7.391121914614299e-06	0.0023904583333333325	-2.8178589576903415e-05	0.0023904583333333325	0.00010882098857895042	0.0023904583333333325	-0.0001314006744854781	0.0023904583333333325	3.7119096071769783e-05	0.0023904583333333325	0.0003939894025663346	0.014056708333333334	-3.081418588510728e-05	0.014056708333333334	-1.3751530339051525e-05	0.014056708333333334	7.472467164056696e-05	0.014056708333333334	0.00015126751083129888	0.014056708333333334	0.0004759780560212898	0.014056708333333334	0.0018267815440774	0.014056708333333334	0.0019127928897012929	0.014056708333333334	0.00783521635115116
164	0.00845025	-6.452895368418325e-06	0.00845025	-6.09731632929456e-06	0.00845025	-2.094476218591541e-05	0.00845025	5.615758853735678e-05	0.00845025	0.00027673048419792024	0.00845025	0.00022653888950687626	0.00845025	0.001234874748952662	0.00845025	0.003532383584666121	0.002442833333333333	1.935183154200556e-05	0.002442833333333333	-3.3033082098846635e-05	0.002442833333333333	-7.499522939423746e-06	0.002442833333333333	-2.8082019160599285e-05	0.002442833333333333	0.00010883070288718854	0.002442833333333333	-0.00013297518361218404	0.002442833333333333	3.276013506996979e-05	0.002442833333333333	0.0003759087670748583	0.0141065	-3.1270998267068594e-05	0.0141065	-1.4229407360611811e-05	0.0141065	7.156136295663866e-05	0.0141065	0.00014745668701751066	0.0141065	0.000467188870140428	0.0141065	0.0017964648993458383	0.0141065	0.001875933980344659	0.0141065	0.007676185302964644
165	0.008501791666666666	-6.552078275343583e-06	0.008501791666666666	-6.564078774514715e-06	0.008501791666666666	-2.121363705688705e-05	0.008501791666666666	5.4809173341888725e-05	0.008501791666666666	0.0002726833135344211	0.008501791666666666	0.00022036642336632187	0.008501791666666666	0.001195097063440976	0.008501791666666666	0.0034770359973259756	0.0024951666666666664	1.9540785310324012e-05	0.0024951666666666664	-3.303872099146929e-05	0.0024951666666666664	-7.535591095457354e-06	0.0024951666666666664	-2.7900156624785624e-05	0.0024951666666666664	0.0001088882414821375	0.0024951666666666664	-0.00013423800732324342	0.0024951666666666664	2.972824657384899e-05	0.0024951666666666664	0.00035750651407992316	0.014156291666666668	-3.167376716140843e-05	0.014156291666666668	-1.4714935021353566e-05	0.014156291666666668	6.837143938081137e-05	0.014156291666666668	0.00014389951550194602	0.014156291666666668	0.0004583545169030564	0.014156291666666668	0.0017669111055171023	0.014156291666666668	0.0018412160357695181	0.014156291666666668	0.007520492374668432
166	0.008553333333333333	-6.643930271756974e-06	0.008553333333333333	-7.054893665518712e-06	0.008553333333333333	-2.1424198036463232e-05	0.008553333333333333	5.357464385769756e-05	0.008553333333333333	0.00026844492935415305	0.008553333333333333	0.00021441221562849773	0.008553333333333333	0.0011565488902270172	0.008553333333333333	0.003421732018233025	0.0025475416666666654	1.972796612602532e-05	0.0025475416666666654	-3.3061176758550655e-05	0.0025475416666666654	-7.556229549863504e-06	0.0025475416666666654	-2.7688453595369497e-05	0.0025475416666666654	0.0001089868790734786	0.0025475416666666654	-0.0001353783011411739	0.0025475416666666654	2.5864659703382476e-05	0.0025475416666666654	0.0003389482288308345	0.014206083333333333	-3.207849662391119e-05	0.014206083333333333	-1.5199969092470699e-05	0.014206083333333333	6.522601704896573e-05	0.014206083333333333	0.00014032845350338345	0.014206083333333333	0.0004500195492270974	0.014206083333333333	0.0017381632028172272	0.014206083333333333	0.001806015690302844	0.014206083333333333	0.007368034366361038
167	0.008604833333333334	-6.738954889106173e-06	0.008604833333333334	-7.544002709304e-06	0.008604833333333334	-2.166488277145487e-05	0.008604833333333334	5.2213877086925566e-05	0.008604833333333334	0.00026445403009701734	0.008604833333333334	0.00020861306024012408	0.008604833333333334	0.0011172452335530094	0.008604833333333334	0.003369724822628032	0.0025998749999999993	1.9915496159666366e-05	0.0025998749999999993	-3.309895234895197e-05	0.0025998749999999993	-7.610282644736756e-06	0.0025998749999999993	-2.7606685943608317e-05	0.0025998749999999993	0.00010894241743192709	0.0025998749999999993	-0.0001364343556575783	0.0025998749999999993	2.2373846008668574e-05	0.0025998749999999993	0.000320081063405157	0.014255875000000001	-3.250129741035047e-05	0.014255875000000001	-1.568105444659096e-05	0.014255875000000001	6.224014097769726e-05	0.014255875000000001	0.0001367474265931049	0.014255875000000001	0.00044034164789490647	0.014255875000000001	0.0017098501548148768	0.014255875000000001	0.0017753533944601231	0.014255875000000001	0.007219700384886016
168	0.008656375	-6.834903570805609e-06	0.008656375	-8.0026197340548e-06	0.008656375	-2.1885213617652313e-05	0.008656375	5.0769580171301566e-05	0.008656375	0.00026061282370729515	0.008656375	0.00020205345702323417	0.008656375	0.001075471442232665	0.008656375	0.0033205041940188116	0.0026522499999999997	2.0095128495285575e-05	0.0026522499999999997	-3.312714681206524e-05	0.0026522499999999997	-7.677898152505481e-06	0.0026522499999999997	-2.5504928343022933e-05	0.0026522499999999997	0.0001087720434105198	0.0026522499999999997	-0.00013770100842779788	0.0026522499999999997	1.9570591727009294e-05	0.0026522499999999997	0.0003031786306491238	0.014305625	-3.289997468417638e-05	0.014305625	-1.612791758673822e-05	0.014305625	5.920604330121398e-05	0.014305625	0.00013331798712771717	0.014305625	0.00043043536514036256	0.014305625	0.0016820432005048686	0.014305625	0.0017438133279230159	0.014305625	0.007074716430982237
169	0.008707875	-6.927864444439282e-06	0.008707875	-8.441875392873222e-06	0.008707875	-2.214686285810199e-05	0.008707875	4.941383777014471e-05	0.008707875	0.0002568776042382963	0.008707875	0.00019544743686096742	0.008707875	0.001034471651123842	0.008707875	0.0032708649262365177	0.002704583333333333	2.0265197631939554e-05	0.002704583333333333	-3.313503128139603e-05	0.002704583333333333	-7.757307062792004e-06	0.002704583333333333	-2.067076837941832e-05	0.002704583333333333	0.00010862558153246788	0.002704583333333333	-0.00013875323388504206	0.002704583333333333	1.6997628429481596e-05	0.002704583333333333	0.00028869310566660765	0.014355416666666667	-3.3280154423595574e-05	0.014355416666666667	-1.6550759365154466e-05	0.014355416666666667	5.622245668301209e-05	0.014355416666666667	0.00012995649024221081	0.014355416666666667	0.0004220405984290242	0.014355416666666667	0.0016569062243547506	0.014355416666666667	0.001713118706247357	0.014355416666666667	0.006933332565949449
170	0.008759416666666667	-7.024952805504009e-06	0.008759416666666667	-8.881429574954913e-06	0.008759416666666667	-2.2407087326336074e-05	0.008759416666666667	4.819145051252351e-05	0.008759416666666667	0.0002531325509312922	0.008759416666666667	0.0001893875565028169	0.008759416666666667	0.0009956420232875116	0.008759416666666667	0.0032193156172270736	0.002756958333333332	2.042701985263196e-05	0.002756958333333332	-3.314321516095457e-05	0.002756958333333332	-7.817551693987105e-06	0.002756958333333332	-1.638619042003608e-05	0.002756958333333332	0.00010848210867233537	0.002756958333333332	-0.00014007425929533763	0.002756958333333332	1.3513441813447744e-05	0.002756958333333332	0.00027315993554906257	0.014405208333333334	-3.362389316781259e-05	0.014405208333333334	-1.6993262463617678e-05	0.014405208333333334	5.3247026241359895e-05	0.014405208333333334	0.0001266822618259742	0.014405208333333334	0.0004144906521324067	0.014405208333333334	0.0016331005269202643	0.014405208333333334	0.0016840403762185862	0.014405208333333334	0.006795838543357204
171	0.008810958333333334	-7.124536140314368e-06	0.008810958333333334	-9.347467035107118e-06	0.008810958333333334	-2.2698046166649454e-05	0.008810958333333334	4.694875642770774e-05	0.008810958333333334	0.00024932412400158763	0.008810958333333334	0.00018359037630360828	0.008810958333333334	0.0009573938214473956	0.008810958333333334	0.0031675613494558125	0.002809291666666666	2.0610198093485457e-05	0.002809291666666666	-3.315703793313576e-05	0.002809291666666666	-7.87416002607255e-06	0.002809291666666666	-1.575084636727111e-05	0.002809291666666666	0.00010830351485164963	0.002809291666666666	-0.00014131027959227505	0.002809291666666666	9.210810980428286e-06	0.002809291666666666	0.0002564199037106172	0.014455	-3.4001984475927796e-05	0.014455	-1.743609462183062e-05	0.014455	5.0374335006070406e-05	0.014455	0.00012358166444721206	0.014455	0.00040737838388197	0.014455	0.0016086195431807475	0.014455	0.0016535073837076165	0.014455	0.006660797503038691
172	0.008862458333333333	-7.202989203649347e-06	0.008862458333333333	-9.825573364331707e-06	0.008862458333333333	-2.298391653476425e-05	0.008862458333333333	4.5698107091001284e-05	0.008862458333333333	0.00024562441561427445	0.008862458333333333	0.00017801145450712966	0.008862458333333333	0.0009216750078583245	0.008862458333333333	0.0031179700507454333	0.0028616666666666664	2.0781126843529576e-05	0.0028616666666666664	-3.316587053485444e-05	0.0028616666666666664	-7.958089740657562e-06	0.0028616666666666664	-1.5581671915351424e-05	0.0028616666666666664	0.00010823364655778305	0.0028616666666666664	-0.00014251183835676992	0.0028616666666666664	5.951945039515838e-06	0.0028616666666666664	0.00023999512071219608	0.014504791666666668	-3.4351008229975305e-05	0.014504791666666668	-1.785745563137303e-05	0.014504791666666668	4.756417445766185e-05	0.014504791666666668	0.00012052183261637878	0.014504791666666668	0.0004005950103261197	0.014504791666666668	0.0015844027373803416	0.014504791666666668	0.0016247821512386268	0.014504791666666668	0.006529547074486214
173	0.008914	-7.297674997403461e-06	0.008914	-1.0299415075509517e-05	0.008914	-2.3241494997455097e-05	0.008914	4.446106542200254e-05	0.008914	0.00024193071679463117	0.008914	0.00017261820049215901	0.008914	0.0008868820318428429	0.008914	0.003070493752024021	0.002914	2.093325155066455e-05	0.002914	-3.319072158375781e-05	0.002914	-8.014698072743007e-06	0.002914	-1.542424568925952e-05	0.002914	0.00010824037184810174	0.002914	-0.0001437371372880586	0.002914	4.041689609992798e-06	0.002914	0.00022449379391182501	0.014554541666666665	-3.468933410122077e-05	0.014554541666666665	-1.8209467298657663e-05	0.014554541666666665	4.4865910927882324e-05	0.014554541666666665	0.00011758852496763558	0.014554541666666665	0.00039401457179458855	0.014554541666666665	0.0015607231923325095	0.014554541666666665	0.0015950796839739035	0.014554541666666665	0.006399542983205504
174	0.008965541666666667	-7.40153983036991e-06	0.008965541666666667	-1.0784387439789427e-05	0.008965541666666667	-2.3501007079581398e-05	0.008965541666666667	4.316666219989743e-05	0.008965541666666667	0.00023847958597911762	0.008965541666666667	0.00016782244119959398	0.008965541666666667	0.000851340979067902	0.008965541666666667	0.003023780597628524	0.002966374999999999	2.109628260268683e-05	0.002966374999999999	-3.320609130878239e-05	0.002966374999999999	-8.044083300683193e-06	0.002966374999999999	-1.544797710543159e-05	0.002966374999999999	0.00010824933890186004	0.002966374999999999	-0.0001447694516376693	0.002966374999999999	1.776885471087245e-06	0.002966374999999999	0.00020757862382892215	0.014604333333333332	-3.502271593101191e-05	0.014604333333333332	-1.856238388025408e-05	0.014604333333333332	4.213244705720415e-05	0.014604333333333332	0.00011487172767344759	0.014604333333333332	0.0003875728161323415	0.014604333333333332	0.0015364217902257588	0.014604333333333332	0.001566051085995806	0.014604333333333332	0.006274548056373739
175	0.009017041666666666	-7.504141775391041e-06	0.009017041666666666	-1.1232812027408422e-05	0.009017041666666666	-2.3806010103162764e-05	0.009017041666666666	4.190345193915308e-05	0.009017041666666666	0.00023485253872817678	0.009017041666666666	0.0001625289342374546	0.009017041666666666	0.0008176071612366063	0.009017041666666666	0.0029776430720960053	0.003018708333333333	2.1255499120290395e-05	0.003018708333333333	-3.3205442586622257e-05	0.003018708333333333	-8.2910568050768e-06	0.003018708333333333	-1.5405918456968217e-05	0.003018708333333333	0.00010834610835700148	0.003018708333333333	-0.0001456041865346097	0.003018708333333333	-1.0777286703423922e-06	0.003018708333333333	0.00019112836617676167	0.014654124999999999	-3.533380695321153e-05	0.014654124999999999	-1.8961039767064414e-05	0.014654124999999999	3.950043457553872e-05	0.014654124999999999	0.00011222317492616256	0.014654124999999999	0.00038121821438336003	0.014654124999999999	0.0015131845206040786	0.014654124999999999	0.0015419708270597173	0.014654124999999999	0.0061573447221039985
176	0.009068583333333333	-7.617093241134804e-06	0.009068583333333333	-1.1696717178537236e-05	0.009068583333333333	-2.408363714631592e-05	0.009068583333333333	4.0657826972061787e-05	0.009068583333333333	0.00023129596731627354	0.009068583333333333	0.00015676434465946803	0.009068583333333333	0.0007846029034132992	0.009068583333333333	0.002932133505323096	0.0030710833333333332	2.1386617025204007e-05	0.0030710833333333332	-3.3216171453116693e-05	0.0030710833333333332	-8.42491192365384e-06	0.0030710833333333332	-1.5278097759962247e-05	0.0030710833333333332	0.00010857028470095846	0.0030710833333333332	-0.0001464902308242978	0.0030710833333333332	-4.000270368242426e-06	0.0030710833333333332	0.00017629256470533017	0.014703916666666665	-3.5643107891436315e-05	0.014703916666666665	-1.9327447798400187e-05	0.014703916666666665	3.6951557858353464e-05	0.014703916666666665	0.00010962927820980435	0.014703916666666665	0.000375106625735601	0.014703916666666665	0.001491009899321743	0.014703916666666665	0.001521165423660476	0.014703916666666665	0.006043535076902283
177	0.009120083333333332	-7.703400851446785e-06	0.009120083333333332	-1.2149363738022546e-05	0.009120083333333332	-2.4328901506286266e-05	0.009120083333333332	3.947144769668257e-05	0.009120083333333332	0.0002280622735855431	0.009120083333333332	0.0001511370307284475	0.009120083333333332	0.0007518134399070649	0.009120083333333332	0.0028879496292649213	0.0031234166666666654	2.149401497313366e-05	0.0031234166666666654	-3.32179679144832e-05	0.0031234166666666654	-8.458523120829568e-06	0.0031234166666666654	-1.5244497834094864e-05	0.0031234166666666654	0.00010874999940336402	0.0031234166666666654	-0.00014753632978688544	0.0031234166666666654	-7.80421353058847e-06	0.0031234166666666654	0.0001614408415753115	0.014753708333333332	-3.5935530895041146e-05	0.014753708333333332	-1.9646388960835923e-05	0.014753708333333332	3.4473368004598786e-05	0.014753708333333332	0.00010703598542748948	0.014753708333333332	0.0003692444117885729	0.014753708333333332	0.001469100940124244	0.014753708333333332	0.0014991142323918648	0.014753708333333332	0.005925633158684038
178	0.009171625000000001	-7.783394022032155e-06	0.009171625000000001	-1.2584013609350441e-05	0.009171625000000001	-2.459604629671038e-05	0.009171625000000001	3.832421663455478e-05	0.009171625000000001	0.00022500886688490908	0.009171625000000001	0.00014571513647058463	0.009171625000000001	0.0007184869906081488	0.009171625000000001	0.002845658351135018	0.0031757916666666657	2.1613743000628018e-05	0.0031757916666666657	-3.321841702982483e-05	0.0031757916666666657	-8.495574060406327e-06	0.0031757916666666657	-1.5077673027340747e-05	0.0031757916666666657	0.00010873468068652694	0.0031757916666666657	-0.00014850355013077142	0.0031757916666666657	-1.1444136495603453e-05	0.0031757916666666657	0.00014704129354916554	0.014803458333333333	-3.622748506712875e-05	0.014803458333333333	-1.994040384722886e-05	0.014803458333333333	3.20545608397585e-05	0.014803458333333333	0.00010439618972383362	0.014803458333333333	0.0003635393293494032	0.014803458333333333	0.0014473062601475962	0.014803458333333333	0.001476933737791502	0.014803458333333333	0.00580848539359202
179	0.009223166666666666	-7.866036177088203e-06	0.009223166666666666	-1.3035594014324053e-05	0.009223166666666666	-2.485942561770758e-05	0.009223166666666666	3.7161284417379634e-05	0.009223166666666666	0.00022201938013130935	0.009223166666666666	0.00014037126218473828	0.009223166666666666	0.000683775488299143	0.009223166666666666	0.0028025079905353695	0.0032281249999999997	2.1741019508204484e-05	0.0032281249999999997	-3.3223457101991976e-05	0.0032281249999999997	-8.52427133986631e-06	0.0032281249999999997	-1.5078612885406968e-05	0.0032281249999999997	0.00010860503203427181	0.0032281249999999997	-0.00014950599781893194	0.0032281249999999997	-1.453069839083473e-05	0.0032281249999999997	0.0001314922017730333	0.014853249999999998	-3.6498938515599696e-05	0.014853249999999998	-2.0236228562245347e-05	0.014853249999999998	2.9696710362815877e-05	0.014853249999999998	0.0001018684237852265	0.014853249999999998	0.0003580066462569123	0.014853249999999998	0.001426525251701357	0.014853249999999998	0.0014563048831721514	0.014853249999999998	0.0056940009798036794
180	0.009274666666666667	-7.94448924042318e-06	0.009274666666666667	-1.3484786233191472e-05	0.009274666666666667	-2.51100837582084e-05	0.009274666666666667	3.6073717744431846e-05	0.009274666666666667	0.000218992743323023	0.009274666666666667	0.00013484567049571407	0.009274666666666667	0.0006503564552428681	0.009274666666666667	0.0027614987948730053	0.0032805	2.1861768326599625e-05	0.0032805	-3.324995490714798e-05	0.0032805	-8.568496599308062e-06	0.0032805	-1.5125840753234544e-05	0.0032805	0.00010850975708809007	0.0032805	-0.00015025036691968977	0.0032805	-1.8115947956739237e-05	0.0032805	0.00011586031737224805	0.014903041666666667	-3.675044531406524e-05	0.014903041666666667	-2.0554511605181603e-05	0.014903041666666667	2.7553639201681655e-05	0.014903041666666667	9.942913418397604e-05	0.014903041666666667	0.0003527691413816131	0.014903041666666667	0.0014062978296106702	0.014903041666666667	0.0014357183007958733	0.014903041666666667	0.005581890163749466
181	0.009326208333333334	-8.030458027140073e-06	0.009326208333333334	-1.3924894815619246e-05	0.009326208333333334	-2.5368476376450997e-05	0.009326208333333334	3.5024043192331726e-05	0.009326208333333334	0.0002157852731603066	0.009326208333333334	0.00012919169151096637	0.009326208333333334	0.0006182817383434444	0.009326208333333334	0.0027204547126128847	0.003332833333333332	2.197843398139164e-05	0.003332833333333332	-3.329122361687307e-05	0.003332833333333332	-8.632868921384387e-06	0.003332833333333332	-1.5132889688731192e-05	0.003332833333333332	0.00010845857015621991	0.003332833333333332	-0.00015136998381815476	0.003332833333333332	-2.099375687354915e-05	0.003332833333333332	0.00010039083388905098	0.014952833333333332	-3.6985969219898254e-05	0.014952833333333332	-2.085313332807089e-05	0.014952833333333332	2.5512019429560204e-05	0.014952833333333332	9.707711305199532e-05	0.014952833333333332	0.00034776701568812617	0.014952833333333332	0.0013862381159869474	0.014952833333333332	0.0014168300679500935	0.014952833333333332	0.00547296266773333
182	0.009377749999999999	-8.132259116390998e-06	0.009377749999999999	-1.4354427145291004e-05	0.009377749999999999	-2.5629820308568785e-05	0.009377749999999999	3.401728513069442e-05	0.009377749999999999	0.00021255758899724601	0.009377749999999999	0.00012384880481970266	0.009377749999999999	0.0005928508318720961	0.009377749999999999	0.0026794106303527645	0.0033852083333333325	2.208647663936389e-05	0.0033852083333333325	-3.328358865606541e-05	0.0033852083333333325	-8.84534672341343e-06	0.0033852083333333325	-1.5113387633857105e-05	0.0033852083333333325	0.00010821795421370607	0.0033852083333333325	-0.00015337717662997205	0.0033852083333333325	-2.393120949847916e-05	0.0033852083333333325	8.463794488300441e-05	0.015002625	-3.7239820175949895e-05	0.015002625	-2.1132422790662933e-05	0.015002625	2.337009299495927e-05	0.015002625	9.498266978952023e-05	0.015002625	0.00034280624039144397	0.015002625	0.001366792838693516	0.015002625	0.0013973127246632948	0.015002625	0.0053662698465070146
183	0.00942925	-8.230733573981076e-06	0.00942925	-1.476357460069915e-05	0.00942925	-2.5864704185254072e-05	0.00942925	3.301450469500242e-05	0.00942925	0.00020936814753753924	0.00942925	0.00011935919984770913	0.00942925	0.000588851213554191	0.00942925	0.0026397096821062557	0.0034375416666666664	2.217899253047688e-05	0.0034375416666666664	-3.3269216965133335e-05	0.0034375416666666664	-8.95404258328583e-06	0.0034375416666666664	-1.5002954311076215e-05	0.0034375416666666664	0.00010808905281593078	0.0034375416666666664	-0.00015473342938454213	0.0034375416666666664	-2.699954692734034e-05	0.0034375416666666664	6.962063650368005e-05	0.015052416666666665	-3.749426782665983e-05	0.015052416666666665	-2.1444865023041305e-05	0.015052416666666665	2.1231028376691578e-05	0.015052416666666665	9.30244136538295e-05	0.015052416666666665	0.0003379345274878801	0.015052416666666665	0.001347561278384534	0.015052416666666665	0.0013781435057312102	0.015052416666666665	0.005261779946254681
184	0.009480791666666667	-8.327667924320763e-06	0.009480791666666667	-1.5169694177294084e-05	0.009480791666666667	-2.6112716320211636e-05	0.009480791666666667	3.190370031258455e-05	0.009480791666666667	0.00020644749764997628	0.009480791666666667	0.00011441233858402326	0.009480791666666667	0.0005957024115987513	0.009480791666666667	0.002599991290560869	0.0034899166666666668	2.2258560494901003e-05	0.0034899166666666668	-3.326667197819744e-05	0.0034899166666666668	-8.944706139625903e-06	0.0034899166666666668	-1.499848998526167e-05	0.0034899166666666668	0.00010800909658658609	0.0034899166666666668	-0.00015585381209483917	0.0034899166666666668	-3.01954556207922e-05	0.0034899166666666668	5.495042028155388e-05	0.015102166666666667	-3.773222113217299e-05	0.015102166666666667	-2.174348674593059e-05	0.015102166666666667	1.9196420054586485e-05	0.015102166666666667	9.076449246346575e-05	0.015102166666666667	0.0003332619326489304	0.015102166666666667	0.0013286339679492469	0.015102166666666667	0.001360038552683538	0.015102166666666667	0.0051601518586550325
185	0.009532291666666666	-8.42001275505428e-06	0.009532291666666666	-1.5587072345532517e-05	0.009532291666666666	-2.6388816821705216e-05	0.009532291666666666	3.084313962631822e-05	0.009532291666666666	0.0002034459917610368	0.009532291666666666	0.00010911191845980637	0.009532291666666666	0.00059714671821355	0.009532291666666666	0.002561123259835789	0.003542249999999999	2.2344145753056046e-05	0.003542249999999999	-3.3261532102621044e-05	0.003542249999999999	-8.950111449113226e-06	0.003542249999999999	-1.499778509171201e-05	0.003542249999999999	0.00010787944793433096	0.003542249999999999	-0.00015694585976735022	0.003542249999999999	-3.347420279774462e-05	0.003542249999999999	4.066869252895243e-05	0.015151958333333333	-3.7977292152538495e-05	0.015151958333333333	-2.203667898294917e-05	0.015151958333333333	1.7111729946650043e-05	0.015151958333333333	8.845112311026192e-05	0.015151958333333333	0.00032894367890260086	0.015151958333333333	0.0013097600867600723	0.015151958333333333	0.0013413368150277838	0.015151958333333333	0.005059254108819731
186	0.009583833333333333	-8.511957157902696e-06	0.009583833333333333	-1.6009354824524745e-05	0.009583833333333333	-2.6624820162274183e-05	0.009583833333333333	2.9876367172868204e-05	0.009583833333333333	0.00020040296522274168	0.009583833333333333	0.00010401691800874732	0.009583833333333333	0.0005809482640260342	0.009583833333333333	0.0025208074353038285	0.0035946249999999993	2.239346607131489e-05	0.0035946249999999993	-3.327545467821149e-05	0.0035946249999999993	-8.95807199581274e-06	0.0035946249999999993	-1.5048537427287911e-05	0.0035946249999999993	0.00010783461266553956	0.0035946249999999993	-0.00015752940838337638	0.0035946249999999993	-3.706773621199943e-05	0.0035946249999999993	2.744734723824956e-05	0.01520175	-3.8209704721939034e-05	0.01520175	-2.23677953561253e-05	0.01520175	1.5152244303292079e-05	0.01520175	8.625914449977947e-05	0.01520175	0.000324495648526299	0.01520175	0.001291260210293684	0.01520175	0.0013231995361471737	0.01520175	0.004958987466074272
187	0.009635375	-8.610739636942852e-06	0.009635375	-1.6436626906631712e-05	0.009635375	-2.687456237777925e-05	0.009635375	2.8928436105475057e-05	0.009635375	0.00019748176901084513	0.009635375	9.91342503929232e-05	0.009635375	0.0005512770214676476	0.009635375	0.0024844556004419106	0.003646958333333333	2.2446977004850626e-05	0.003646958333333333	-3.331243184133881e-05	0.003646958333333333	-9.042394823815017e-06	0.003646958333333333	-1.5119026782254434e-05	0.003646958333333333	0.00010787421715297197	0.003646958333333333	-0.00015839018088260664	0.003646958333333333	-4.07441081097546e-05	0.003646958333333333	1.3996730063893013e-05	0.015251541666666667	-3.8415521757999053e-05	0.015251541666666667	-2.2698089079927074e-05	0.015251541666666667	1.3251139713131894e-05	0.015251541666666667	8.420123924692947e-05	0.015251541666666667	0.00031990511832100826	0.015251541666666667	0.0012726134034004865	0.015251541666666667	0.0013052412926489877	0.015251541666666667	0.00486134448236269
188	0.009686875	-8.716822224349866e-06	0.009686875	-1.6861041694647335e-05	0.009686875	-2.7088074671230627e-05	0.009686875	2.8007929722231295e-05	0.009686875	0.00019461411258364387	0.009686875	9.462489352927978e-05	0.009686875	0.0005219835206392864	0.009686875	0.0024490631470182878	0.0036993333333333323	2.251711608490173e-05	0.0036993333333333323	-3.3357193670387655e-05	0.0036993333333333323	-9.108044764497442e-06	0.0036993333333333323	-1.5247082443776967e-05	0.0036993333333333323	0.0001078600193178547	0.0036993333333333323	-0.0001594087106192404	0.0036993333333333323	-4.5000349392013696e-05	0.0036993333333333323	-6.352741776237906e-07	0.015301333333333333	-3.861805697343851e-05	0.015301333333333333	-2.3032989640225236e-05	0.015301333333333333	1.1281637712607646e-05	0.015301333333333333	8.224751261656419e-05	0.015301333333333333	0.00031564539129015634	0.015301333333333333	0.0012553260739917023	0.015301333333333333	0.001287312888381206	0.015301333333333333	0.004765320943259006
189	0.009738416666666668	-8.821888340971625e-06	0.009738416666666668	-1.7275349337892083e-05	0.009738416666666668	-2.7326113400679006e-05	0.009738416666666668	2.7159229954737495e-05	0.009738416666666668	0.0001918677401585076	0.009738416666666668	8.989234028999409e-05	0.009738416666666668	0.0004939158287583568	0.009738416666666668	0.002411738848243918	0.0037516666666666657	2.2587738697484786e-05	0.0037516666666666657	-3.3371166147682726e-05	0.0037516666666666657	-9.077087082888214e-06	0.0037516666666666657	-1.5346942363312887e-05	0.0037516666666666657	0.00010777259054371145	0.0037516666666666657	-0.00016031236858106573	0.0037516666666666657	-4.856406095220817e-05	0.0037516666666666657	-1.6066545680211854e-05	0.015351083333333335	-3.8808146843148106e-05	0.015351083333333335	-2.336320109908958e-05	0.015351083333333335	9.356493865248394e-06	0.015351083333333335	8.036897577460089e-05	0.015351083333333335	0.00031099442588953527	0.015351083333333335	0.0012384201700343313	0.015351083333333335	0.0012691184176423212	0.015351083333333335	0.004672377524291916
190	0.009789958333333333	-8.90409926599756e-06	0.009789958333333333	-1.7686586456143156e-05	0.009789958333333333	-2.7673554282396332e-05	0.009789958333333333	2.6318276090400363e-05	0.009789958333333333	0.00018909131989502183	0.009789958333333333	8.508966783535154e-05	0.009789958333333333	0.00046590368713184203	0.009789958333333333	0.0023765077453349174	0.003804041666666666	2.2642243559002862e-05	0.003804041666666666	-3.3360786593120675e-05	0.003804041666666666	-9.204357551726145e-06	0.003804041666666666	-1.538242200531271e-05	0.003804041666666666	0.00010768553539680817	0.003804041666666666	-0.0001614549598344924	0.003804041666666666	-5.261154925604608e-05	0.003804041666666666	-3.2370324073371325e-05	0.015400875	-3.8994272955484834e-05	0.015400875	-2.3692096318954965e-05	0.015400875	7.459681999588011e-06	0.015400875	7.84388025719278e-05	0.015400875	0.0003062849337734367	0.015400875	0.0012212263418062439	0.015400875	0.001251214879399876	0.015400875	0.0045836930858745226
191	0.009841458333333332	-8.994349550870544e-06	0.009841458333333332	-1.8060806689748166e-05	0.009841458333333332	-2.7924823039560972e-05	0.009841458333333332	2.536029628377689e-05	0.009841458333333332	0.00018639411665991184	0.009841458333333332	7.982381352152197e-05	0.009841458333333332	0.00043758416743089627	0.009841458333333332	0.0023432564568485787	0.003856375	2.2699004905670035e-05	0.003856375	-3.334686401753023e-05	0.003856375	-9.337524721822977e-06	0.003856375	-1.5362450021405526e-05	0.003856375	0.00010753795263703646	0.003856375	-0.00016291076812722968	0.003856375	-5.497410280548218e-05	0.003856375	-4.881421306209716e-05	0.015450666666666668	-3.9200644065156104e-05	0.015450666666666668	-2.3999767184962112e-05	0.015450666666666668	5.582187394176914e-06	0.015450666666666668	7.644461236065539e-05	0.015450666666666668	0.0003018763453140872	0.015450666666666668	0.0012034715064939768	0.015450666666666668	0.001234756057229495	0.015450666666666668	0.004495949354251423
192	0.009893	-9.09026743042497e-06	0.009893	-1.8382444182836367e-05	0.009893	-2.831012215443555e-05	0.009893	2.448647466820732e-05	0.009893	0.00018380563196719336	0.009893	7.511199976846836e-05	0.009893	0.00040849064751842946	0.009893	0.0023120983642276097	0.003908749999999999	2.274448382659172e-05	0.003908749999999999	-3.335275241867601e-05	0.003908749999999999	-9.441699777396883e-06	0.003908749999999999	-1.5295250169670764e-05	0.003908749999999999	0.00010727529268736683	0.003908749999999999	-0.0001638810517184439	0.003908749999999999	-5.859745807379712e-05	0.003908749999999999	-6.3892023744052e-05	0.015500458333333333	-3.939555011317897e-05	0.015500458333333333	-2.4284486133424863e-05	0.015500458333333333	3.7822480113961736e-06	0.015500458333333333	7.445948116003383e-05	0.015500458333333333	0.00029736978822230786	0.015500458333333333	0.001187656449644732	0.015500458333333333	0.001218640386208761	0.015500458333333333	0.004409785374966422
193	0.0099445	-9.19299258402613e-06	0.0099445	-1.8775556674388622e-05	0.0099445	-2.8675474458291783e-05	0.0099445	2.36622687025874e-05	0.0099445	0.0001811838214901237	0.0099445	7.03616698266978e-05	0.0099445	0.0003808377308704682	0.0099445	0.0022783019726513305	0.003961083333333333	2.2793051983134194e-05	0.003961083333333333	-3.3361535118690056e-05	0.003961083333333333	-9.510396347063072e-06	0.003961083333333333	-1.5342008108465217e-05	0.003961083333333333	0.00010715834736126926	0.003961083333333333	-0.00016534528394133383	0.003961083333333333	-6.174366367714869e-05	0.003961083333333333	-7.724074230345156e-05	0.01555025	-3.958998732968461e-05	0.01555025	-2.456862922732558e-05	0.01555025	2.0844754717114854e-06	0.01555025	7.266579705116682e-05	0.01555025	0.0002934516790850592	0.01555025	0.0011713916966407088	0.01555025	0.001202994683066891	0.01555025	0.004325836224336342
194	0.009996041666666667	-9.292144688806382e-06	0.009996041666666667	-1.916794418087292e-05	0.009996041666666667	-2.8987601342951127e-05	0.009996041666666667	2.2827385951535264e-05	0.009996041666666667	0.00017850355430935603	0.009996041666666667	6.540690780635201e-05	0.009996041666666667	0.0003552031401329306	0.009996041666666667	0.002248299498581034	0.004013458333333333	2.2836945991867824e-05	0.004013458333333333	-3.3398911495454365e-05	0.004013458333333333	-9.56199248307845e-06	0.004013458333333333	-1.5494030150676383e-05	0.004013458333333333	0.00010706867682368644	0.004013458333333333	-0.00016668468883559873	0.004013458333333333	-6.435970298609663e-05	0.004013458333333333	-9.043342860869723e-05	0.015599999999999998	-3.976882524298091e-05	0.015599999999999998	-2.4861656934469267e-05	0.015599999999999998	3.5679695134459664e-07	0.015599999999999998	7.100528039886713e-05	0.015599999999999998	0.00028973523265222805	0.015599999999999998	0.0011565027467240775	0.015599999999999998	0.0011869635565323014	0.015599999999999998	0.004244590117279741
195	0.010047583333333334	-9.371429410056574e-06	0.010047583333333334	-1.9545576108915358e-05	0.010047583333333334	-2.928222388324746e-05	0.010047583333333334	2.2017415699824995e-05	0.010047583333333334	0.00017608333751139427	0.010047583333333334	6.061904927044689e-05	0.010047583333333334	0.00032946855893744616	0.010047583333333334	0.002216496003901576	0.004065791666666666	2.2875118198973382e-05	0.004065791666666666	-3.341947099775997e-05	0.004065791666666666	-9.66292435295996e-06	0.004065791666666666	-1.5799484022198002e-05	0.004065791666666666	0.00010688821486680105	0.004065791666666666	-0.00016835569025314365	0.004065791666666666	-6.726899052663656e-05	0.004065791666666666	-0.00010417063563762114	0.015649791666666666	-3.996292149111039e-05	0.015649791666666666	-2.515616541048681e-05	0.015649791666666666	-1.3050597933581395e-06	0.015649791666666666	6.931698278057159e-05	0.015649791666666666	0.0002854837757007371	0.015649791666666666	0.0011411477750496888	0.015649791666666666	0.0011708255060887643	0.015649791666666666	0.004166535268715178
196	0.010099083333333333	-9.465037128735411e-06	0.010099083333333333	-1.990324962449886e-05	0.010099083333333333	-2.95450943570248e-05	0.010099083333333333	2.106215742674303e-05	0.010099083333333333	0.0001736636670377661	0.010099083333333333	5.6052411921019245e-05	0.010099083333333333	0.00030577452375415135	0.010099083333333333	0.002184723034995155	0.004118166666666666	2.2904264465482553e-05	0.004118166666666666	-3.342825369777402e-05	0.004118166666666666	-9.742529819955118e-06	0.004118166666666666	-1.6043847119415317e-05	0.004118166666666666	0.00010657324710354148	0.004118166666666666	-0.00016945309860847904	0.004118166666666666	-7.11938778748936e-05	0.004118166666666666	-0.0001160099809629662	0.015699583333333333	-4.014107746765436e-05	0.015699583333333333	-2.546095700368371e-05	0.015699583333333333	-2.9257063828624518e-06	0.015699583333333333	6.77370913230644e-05	0.015699583333333333	0.000281384360977498	0.015699583333333333	0.0011263033495048176	0.015699583333333333	0.0011553265124963808	0.015699583333333333	0.004089107558013477
197	0.010150625	-9.556550301553717e-06	0.010150625	-2.022603856445969e-05	0.010150625	-2.986668579997345e-05	0.010150625	2.0138301463755823e-05	0.010150625	0.00017102874477668937	0.010150625	5.1380101951265226e-05	0.010150625	0.00028381365650861597	0.010150625	0.0021518511382594145	0.0041705	2.2929166390877954e-05	0.0041705	-3.3428153894364766e-05	0.0041705	-9.840906452624436e-06	0.0041705	-1.629055986179817e-05	0.0041705	0.00010615067469518253	0.0041705	-0.00017089971715923165	0.0041705	-7.496302887416933e-05	0.0041705	-0.00012909758432153774	0.015749375	-4.031863674954005e-05	0.015749375	-2.5750529583455155e-05	0.015749375	-4.570535320382512e-06	0.015749375	6.608261401119865e-05	0.015749375	0.0002775782159915978	0.015749375	0.001110921663207373	0.015749375	0.0011397181083925162	0.015749375	0.004013688276163729
198	0.010202166666666667	-9.636851493589167e-06	0.010202166666666667	-2.0556247939821927e-05	0.010202166666666667	-3.006523798516106e-05	0.010202166666666667	1.942295683979768e-05	0.010202166666666667	0.00016876368408947728	0.010202166666666667	4.599672388211952e-05	0.010202166666666667	0.00026067512386947504	0.010202166666666667	0.0021205665817215793	0.004222875	2.2960327376270248e-05	0.004222875	-3.344097863245346e-05	0.004222875	-9.998053541174132e-06	0.004222875	-1.6150990938964446e-05	0.004222875	0.0001057486517850196	0.004222875	-0.00017277212708860713	0.004222875	-7.97776015352223e-05	0.004222875	-0.00014364998027011937	0.015799166666666666	-4.048375068569587e-05	0.015799166666666666	-2.607539382138622e-05	0.015799166666666666	-6.171006104737608e-06	0.015799166666666666	6.43659314928638e-05	0.015799166666666666	0.0002734864351877688	0.015799166666666666	0.0010964171070336052	0.015799166666666666	0.0011248407654335507	0.015799166666666666	0.003938328532718685
199	0.010253666666666666	-9.735972796224409e-06	0.010253666666666666	-2.0903131971747078e-05	0.010253666666666666	-3.0341949103318483e-05	0.010253666666666666	1.8721847929749187e-05	0.010253666666666666	0.00016647786307758742	0.010253666666666666	4.084641813444083e-05	0.010253666666666666	0.0002380032133674233	0.010253666666666666	0.0020916848396041994	0.004275208333333332	2.2972576867079634e-05	0.004275208333333332	-3.3378900911899645e-05	0.004275208333333332	-1.0076086554500243e-05	0.004275208333333332	-1.6262834048844656e-05	0.004275208333333332	0.00010539183777088804	0.004275208333333332	-0.00017415288582180302	0.004275208333333332	-8.327835584795638e-05	0.004275208333333332	-0.00015554664356637777	0.015848958333333333	-4.065743145230273e-05	0.015848958333333333	-2.6413338184369464e-05	0.015848958333333333	-7.708946202211773e-06	0.015848958333333333	6.274165088316751e-05	0.015848958333333333	0.00026946463197853257	0.015848958333333333	0.0010812432011377082	0.015848958333333333	0.001111161964895816	0.015848958333333333	0.003864492972434016
200	0.010305208333333333	-9.819261796325619e-06	0.010305208333333333	-2.1264430412670337e-05	0.010305208333333333	-3.062303630756664e-05	0.010305208333333333	1.798159080644922e-05	0.010305208333333333	0.0001642428502287247	0.010305208333333333	3.586005308745559e-05	0.010305208333333333	0.00021380181919380224	0.010305208333333333	0.002061451241823769	0.004327583333333333	2.2974081190512362e-05	0.004327583333333333	-3.3342273060704704e-05	0.004327583333333333	-1.0183406517412232e-05	0.004327583333333333	-1.6498973387982535e-05	0.004327583333333333	0.00010513515585705728	0.004327583333333333	-0.00017582695048667612	0.004327583333333333	-8.635663389483773e-05	0.004327583333333333	-0.00016707710871513364	0.015898708333333334	-4.0838911870514276e-05	0.015898708333333334	-2.6723888323186824e-05	0.015898708333333334	-9.202671237337656e-06	0.015898708333333334	6.098118314668689e-05	0.015898708333333334	0.00026566421243219	0.015898708333333334	0.001066067811096086	0.015898708333333334	0.001097955618839479	0.015898708333333334	0.003795265684673296
201	0.010356708333333334	-9.905507802347585e-06	0.010356708333333334	-2.1594767726573974e-05	0.010356708333333334	-3.090422528125879e-05	0.010356708333333334	1.7197789146484506e-05	0.010356708333333334	0.00016222909873498038	0.010356708333333334	3.1306254467600117e-05	0.010356708333333334	0.00018763394601387752	0.010356708333333334	0.0020364724378303597	0.0043799166666666665	2.298436968827551e-05	0.0043799166666666665	-3.341368240002344e-05	0.0043799166666666665	-1.0269203520729227e-05	0.0043799166666666665	-1.660494238494888e-05	0.0043799166666666665	0.0001047690011619275	0.0043799166666666665	-0.00017738231431758066	0.0043799166666666665	-8.988721006163176e-05	0.0043799166666666665	-0.00017978896093105012	0.0159485	-4.10519744845677e-05	0.0159485	-2.7025307053948907e-05	0.0159485	-1.0719433893945963e-05	0.0159485	5.920169148783951e-05	0.0159485	0.0002617537372143515	0.0159485	0.0010517235426606552	0.0159485	0.0010852117808544052	0.0159485	0.0037269036883942476
202	0.010408249999999999	-9.989813273234053e-06	0.010408249999999999	-2.1902886380453886e-05	0.010408249999999999	-3.118032578275237e-05	0.010408249999999999	1.6534363008549667e-05	0.010408249999999999	0.00016024758037691997	0.010408249999999999	2.680874873894669e-05	0.010408249999999999	0.0001631214704155306	0.010408249999999999	0.002009936819412081	0.004432291666666667	2.2986088915055775e-05	0.004432291666666667	-3.351343590756933e-05	0.004432291666666667	-1.031971859484714e-05	0.004432291666666667	-1.6647001033412252e-05	0.004432291666666667	0.00010436100021592572	0.004432291666666667	-0.00017887411576642453	0.004432291666666667	-9.277661636613152e-05	0.004432291666666667	-0.00019234478089281344	0.015998291666666668	-4.1195138581508175e-05	0.015998291666666668	-2.730862749847527e-05	0.015998291666666668	-1.2196846575972447e-05	0.015998291666666668	5.774288880603197e-05	0.015998291666666668	0.0002575983404154381	0.015998291666666668	0.0010378304545257283	0.015998291666666668	0.0010712594540379663	0.015998291666666668	0.0036592005837939034
203	0.010459791666666668	-1.0063984838412942e-05	0.010459791666666668	-2.2221112179104672e-05	0.010459791666666668	-3.1527766664469693e-05	0.010459791666666668	1.5747002420107612e-05	0.010459791666666668	0.0001581611677468036	0.010459791666666668	2.21650790120849e-05	0.010459791666666668	0.00014274934044627432	0.010459791666666668	0.0019839724690320602	0.004484624999999999	2.300806278234103e-05	0.004484624999999999	-3.355989439457544e-05	0.004484624999999999	-1.0422714310169267e-05	0.004484624999999999	-1.689488859837789e-05	0.004484624999999999	0.00010408451605837876	0.004484624999999999	-0.00018032379756450543	0.004484624999999999	-9.545892646188e-05	0.004484624999999999	-0.0002027734672673442	0.016048083333333334	-4.1390726566283356e-05	0.016048083333333334	-2.7610868878611693e-05	0.016048083333333334	-1.357452495878611e-05	0.016048083333333334	5.625026581779465e-05	0.016048083333333334	0.0002535243720902326	0.016048083333333334	0.0010244419759374178	0.016048083333333334	0.0010573692922848698	0.016048083333333334	0.0035937837539341236
204	0.010511291666666667	-1.0144778864768517e-05	0.010511291666666667	-2.2558486112785496e-05	0.010511291666666667	-3.184019885746095e-05	0.010511291666666667	1.5071852753070726e-05	0.010511291666666667	0.0001564670159882303	0.010511291666666667	1.795200052318828e-05	0.010511291666666667	0.00012107363117340399	0.010511291666666667	0.001958444201123991	0.004536999999999999	2.301741107795872e-05	0.004536999999999999	-3.358569357586669e-05	0.004536999999999999	-1.0560598841273223e-05	0.004536999999999999	-1.716345304080037e-05	0.004536999999999999	0.00010375535046000188	0.004536999999999999	-0.0001815023819740387	0.004536999999999999	-9.809153346752816e-05	0.004536999999999999	-0.0002143453287284266	0.016097875	-4.154752939827027e-05	0.016097875	-2.795399593265334e-05	0.016097875	-1.496851569469917e-05	0.016097875	5.4642895361313225e-05	0.016097875	0.00025015717747041487	0.016097875	0.001011538813001294	0.016097875	0.0010433398807898873	0.016097875	0.0035293433539114595
205	0.010562833333333334	-1.024205203870329e-05	0.010562833333333334	-2.2895689461744448e-05	0.010562833333333334	-3.209421538961281e-05	0.010562833333333334	1.4397121783501782e-05	0.010562833333333334	0.00015488267542071576	0.010562833333333334	1.3156241230623026e-05	0.010562833333333334	0.00010044597003383756	0.010562833333333334	0.0019362912115488305	0.0045893333333333316	2.298950050569786e-05	0.0045893333333333316	-3.36127902014782e-05	0.0045893333333333316	-1.0722856404247292e-05	0.0045893333333333316	-1.7493578186560282e-05	0.0045893333333333316	0.00010330550326312815	0.0045893333333333316	-0.00018267254245341938	0.0045893333333333316	-0.00010110685426694874	0.0045893333333333316	-0.00022541406577815723	0.016147625	-4.170812550344197e-05	0.016147625	-2.8292680680073514e-05	0.016147625	-1.637810332962825e-05	0.016147625	5.327619262112267e-05	0.016147625	0.0002464171931194026	0.016147625	0.0009984026391862918	0.016147625	0.001030195699796892	0.016147625	0.0034652403381821074
206	0.010614333333333335	-1.0308800286935288e-05	0.010614333333333335	-2.3216260800320958e-05	0.010614333333333335	-3.23766255966326e-05	0.010614333333333335	1.3635511089337385e-05	0.010614333333333335	0.0001530628690654086	0.010614333333333335	8.751569392723573e-06	0.010614333333333335	7.722966703851493e-05	0.010614333333333335	0.0019126293766207163	0.004641708333333332	2.298536361625785e-05	0.004641708333333332	-3.364422827539212e-05	0.004641708333333332	-1.0827719408301407e-05	0.004641708333333332	-1.783709630976383e-05	0.004641708333333332	0.00010284780989421591	0.004641708333333332	-0.0001835486311892907	0.004641708333333332	-0.00010415199692042964	0.004641708333333332	-0.00023738715303563365	0.01619741666666667	-4.189595645765949e-05	0.01619741666666667	-2.858258231959467e-05	0.01619741666666667	-1.7673933765311758e-05	0.01619741666666667	5.181920174144528e-05	0.01619741666666667	0.00024304300074012565	0.01619741666666667	0.0009853184104716766	0.01619741666666667	0.0010153730620936679	0.01619741666666667	0.0034029274438208013
207	0.010665875	-1.0390025543320972e-05	0.010665875	-2.3518920743100992e-05	0.010665875	-3.2635934139870954e-05	0.010665875	1.2803349871826802e-05	0.010665875	0.00015114690962738335	0.010665875	4.11678801710411e-06	0.010665875	5.554284771476163e-05	0.010665875	0.0018908557787961535	0.004694041666666667	2.2997747421659446e-05	0.004694041666666667	-3.3699718970935397e-05	0.004694041666666667	-1.0961083135106869e-05	0.004694041666666667	-1.8052088842411746e-05	0.004694041666666667	0.00010256833671874952	0.004694041666666667	-0.0001850228189659974	0.004694041666666667	-0.00010786316098125515	0.004694041666666667	-0.0002494207425957413	0.016247208333333332	-4.209555082085457e-05	0.016247208333333332	-2.8851670929944765e-05	0.016247208333333332	-1.8946440397879444e-05	0.016247208333333332	5.034832037876994e-05	0.016247208333333332	0.00023993663170015407	0.016247208333333332	0.0009725933450225938	0.016247208333333332	0.001000316683752278	0.016247208333333332	0.0033432699623092126
208	0.010717416666666667	-1.04639506913398e-05	0.010717416666666667	-2.3816974898390498e-05	0.010717416666666667	-3.2900941771971694e-05	0.010717416666666667	1.197328214165588e-05	0.010717416666666667	0.00014938118938110506	0.010717416666666667	1.1505476886000594e-07	0.010717416666666667	3.321534879008551e-05	0.010717416666666667	0.0018702683252953007	0.004746416666666665	2.298882893273682e-05	0.004746416666666665	-3.3737494561336714e-05	0.004746416666666665	-1.1093365800014862e-05	0.004746416666666665	-1.838644334946964e-05	0.004746416666666665	0.00010231202843215869	0.004746416666666665	-0.00018665706141560354	0.004746416666666665	-0.00011078404590948512	0.004746416666666665	-0.00026190013859628654	0.016297000000000002	-4.228218838575554e-05	0.016297000000000002	-2.9109324713991398e-05	0.016297000000000002	-2.0288489167344485e-05	0.016297000000000002	4.8928169475739374e-05	0.016297000000000002	0.0002369148719336447	0.016297000000000002	0.0009603847622859301	0.016297000000000002	0.0009889429637632585	0.016297000000000002	0.003283021065977582
209	0.010768916666666668	-1.0558605682948904e-05	0.010768916666666668	-2.411865397901977e-05	0.010768916666666668	-3.318528559842693e-05	0.010768916666666668	1.1255006635422236e-05	0.010768916666666668	0.0001474608593484108	0.010768916666666668	-4.083209801299406e-06	0.010768916666666668	1.2909879126127101e-05	0.010768916666666668	0.0018544821398106392	0.00479875	2.297056214819651e-05	0.00479875	-3.378085914265606e-05	0.00479875	-1.1197933969006029e-05	0.00479875	-1.8607309995031445e-05	0.00479875	0.0001020370387835714	0.00479875	-0.00018796736546025034	0.00479875	-0.00011456479429645125	0.00479875	-0.0002714754240705499	0.016346791666666666	-4.2442102554174914e-05	0.016346791666666666	-2.9388367381771123e-05	0.016346791666666666	-2.1585464329561285e-05	0.016346791666666666	4.743796222367554e-05	0.016346791666666666	0.00023342362612341247	0.016346791666666666	0.0009487831951509315	0.016346791666666666	0.0009782530594709983	0.016346791666666666	0.0032271978577288135
210	0.010820458333333333	-1.0640077356494652e-05	0.010820458333333333	-2.4406345112455594e-05	0.010820458333333333	-3.345192154163121e-05	0.010820458333333333	1.0527729133628096e-05	0.010820458333333333	0.00014561974634409218	0.010820458333333333	-8.478005693374126e-06	0.010820458333333333	-8.891744056750866e-06	0.010820458333333333	0.0018360881811437042	0.004851125	2.2965995452061433e-05	0.004851125	-3.3837048462064095e-05	0.004851125	-1.1287858663204259e-05	0.004851125	-1.8883863231016794e-05	0.004851125	0.00010179081843245864	0.004851125	-0.00018908468492321925	0.004851125	-0.00011749396307303134	0.004851125	-0.0002828785159506094	0.016396541666666667	-4.259664647066975e-05	0.016396541666666667	-2.969266538534344e-05	0.016396541666666667	-2.2814471353863996e-05	0.016396541666666667	4.619295219322796e-05	0.016396541666666667	0.00022990311695544126	0.016396541666666667	0.0009382962214556646	0.016396541666666667	0.0009663397467321714	0.016396541666666667	0.0031701640352511007
211	0.010872	-1.0728448710522158e-05	0.010872	-2.467322490982314e-05	0.010872	-3.366156659621166e-05	0.010872	9.829132408387162e-06	0.010872	0.00014414576329197014	0.010872	-1.2383942267116814e-05	0.010872	-3.702609624297921e-05	0.010872	0.0018188672843263206	0.004903458333333333	2.296398073317831e-05	0.004903458333333333	-3.386050226323796e-05	0.004903458333333333	-1.1392328553841113e-05	0.004903458333333333	-1.9151722779889616e-05	0.004903458333333333	0.00010133872947214532	0.004903458333333333	-0.00019025944027359218	0.004903458333333333	-0.00011964610687437601	0.004903458333333333	-0.0002930874834366387	0.016446333333333334	-4.27514034923997e-05	0.016446333333333334	-3.0005189882659236e-05	0.016446333333333334	-2.4064369637399237e-05	0.016446333333333334	4.469308199646996e-05	0.016446333333333334	0.00022614341164595289	0.016446333333333334	0.0009280437427850019	0.016446333333333334	0.0009541728005349097	0.016446333333333334	0.0031186831613186122
212	0.010923500000000001	-1.0799262841895192e-05	0.010923500000000001	-2.49631336446433e-05	0.010923500000000001	-3.381615438160376e-05	0.010923500000000001	9.277498494389555e-06	0.010923500000000001	0.00014286681802695234	0.010923500000000001	-1.636592362371123e-05	0.010923500000000001	-6.015351883123636e-05	0.010923500000000001	0.001801589696787583	0.004955833333333333	2.2939857832417722e-05	0.004955833333333333	-3.387003348882139e-05	0.004955833333333333	-1.1490705186510431e-05	0.004955833333333333	-1.928071829947837e-05	0.004955833333333333	0.00010087132179499496	0.004955833333333333	-0.00019129941274152339	0.004955833333333333	-0.0001223184763521045	0.004955833333333333	-0.0003032582389420586	0.016496125	-4.2945584982623224e-05	0.016496125	-3.02934462234317e-05	0.016496125	-2.5284218849435628e-05	0.016496125	4.349064931608126e-05	0.016496125	0.00022314900675732982	0.016496125	0.0009180124018274153	0.016496125	0.0009411653826812667	0.016496125	0.0030657297041764894
213	0.010975041666666666	-1.085014798544815e-05	0.010975041666666666	-2.5232828089921716e-05	0.010975041666666666	-3.40303790611629e-05	0.010975041666666666	8.730470252539214e-06	0.010975041666666666	0.0001413644261094818	0.010975041666666666	-2.081701240698778e-05	0.010975041666666666	-8.020716067517867e-05	0.010975041666666666	0.0017836361814173203	0.005008166666666665	2.2918662989767273e-05	0.005008166666666665	-3.390097254568904e-05	0.005008166666666665	-1.1593897458541187e-05	0.005008166666666665	-1.9481847925649527e-05	0.005008166666666665	0.00010062472781664226	0.005008166666666665	-0.00019249867407052229	0.005008166666666665	-0.00012563698600113722	0.005008166666666665	-0.00031293542303127963	0.016545916666666664	-4.31273637481639e-05	0.016545916666666664	-3.063821857622206e-05	0.016545916666666664	-2.6331786718212012e-05	0.016545916666666664	4.224654518669875e-05	0.016545916666666664	0.00021996566236330607	0.016545916666666664	0.0009077406292623227	0.016545916666666664	0.0009280137418806703	0.016545916666666664	0.003011998278546258
214	0.011026541666666667	-1.090115633758114e-05	0.011026541666666667	-2.547838479705535e-05	0.011026541666666667	-3.425925854065391e-05	0.011026541666666667	8.17674285120199e-06	0.011026541666666667	0.00013975058402795144	0.011026541666666667	-2.4847385898124116e-05	0.011026541666666667	-9.8949816514918e-05	0.011026541666666667	0.001766166717590923	0.0050605416666666654	2.2898488938017606e-05	0.0050605416666666654	-3.394403771678064e-05	0.0050605416666666654	-1.167016146148963e-05	0.0050605416666666654	-1.9884812071541527e-05	0.0050605416666666654	0.0001004061558812842	0.0050605416666666654	-0.00019381893366898567	0.0050605416666666654	-0.00012910129138113074	0.0050605416666666654	-0.00032147898502910124	0.016595708333333334	-4.325786939413941e-05	0.016595708333333334	-3.095419820091014e-05	0.016595708333333334	-2.7401962936020845e-05	0.016595708333333334	4.1139232118143934e-05	0.016595708333333334	0.00021703296498991488	0.016595708333333334	0.0008991563303869444	0.016595708333333334	0.0009174954131632339	0.016595708333333334	0.0029632601404570506
215	0.011078083333333334	-1.0979054962305978e-05	0.011078083333333334	-2.5732683971184882e-05	0.011078083333333334	-3.443409844539625e-05	0.011078083333333334	7.4743778487496725e-06	0.011078083333333334	0.00013822251486680042	0.011078083333333334	-2.8476795988769912e-05	0.011078083333333334	-0.00011713326646020943	0.011078083333333334	0.0017461374496541692	0.005112875	2.2884493357509515e-05	0.005112875	-3.396938778273026e-05	0.005112875	-1.1807063209050436e-05	0.005112875	-2.0157840839778552e-05	0.005112875	0.0001001845949280067	0.005112875	-0.0001947999386258487	0.005112875	-0.00013111426653019485	0.005112875	-0.0003296181368988113	0.016645499999999997	-4.344783140070794e-05	0.016645499999999997	-3.122970347638017e-05	0.016645499999999997	-2.848902387019567e-05	0.016645499999999997	3.973115989598117e-05	0.016645499999999997	0.00021368421900867172	0.016645499999999997	0.0008891858394040966	0.016645499999999997	0.0009059401711892557	0.016645499999999997	0.0029137797569225546
216	0.011129624999999999	-1.1065855406938084e-05	0.011129624999999999	-2.597559661512952e-05	0.011129624999999999	-3.4662977924887256e-05	0.011129624999999999	6.774943728572901e-06	0.011129624999999999	0.0001367425222470084	0.011129624999999999	-3.197979397285725e-05	0.011129624999999999	-0.0001348167641157627	0.011129624999999999	0.001728842418816553	0.005165249999999999	2.286568931460037e-05	0.005165249999999999	-3.402108594872203e-05	0.005165249999999999	-1.1916447017403036e-05	0.005165249999999999	-2.036625436596292e-05	0.005165249999999999	9.998657249084466e-05	0.005165249999999999	-0.00019573269743729214	0.005165249999999999	-0.00013363089965894183	0.005165249999999999	-0.00033761080950952036	0.01669525	-4.362441039851217e-05	0.01669525	-3.153103994220481e-05	0.01669525	-2.964462530555124e-05	0.01669525	3.847195741551389e-05	0.01669525	0.00021067963556083515	0.01669525	0.0008783233768403185	0.01669525	0.0008949245219650848	0.01669525	0.002867526354922918
217	0.011181125	-1.1138702479881635e-05	0.011181125	-2.6230919297590283e-05	0.011181125	-3.49613659346105e-05	0.011181125	6.026522004648277e-06	0.011181125	0.00013552804325335857	0.011181125	-3.576228122378892e-05	0.011181125	-0.0001521558501939412	0.011181125	0.0017121491817902314	0.005217583333333334	2.283619383015146e-05	0.005217583333333334	-3.404898100160755e-05	0.005217583333333334	-1.2031727527014534e-05	0.005217583333333334	-2.063669852451784e-05	0.005217583333333334	9.98539348206701e-05	0.005217583333333334	-0.00019669991778117814	0.005217583333333334	-0.0001352329959298431	0.005217583333333334	-0.00034475963421511487	0.01674504166666667	-4.37714956317785e-05	0.01674504166666667	-3.184167234595962e-05	0.01674504166666667	-3.0674306822244964e-05	0.01674504166666667	3.716927168392253e-05	0.01674504166666667	0.00020730162622185303	0.01674504166666667	0.0008677800056074886	0.01674504166666667	0.0008817281223188828	0.01674504166666667	0.00282153095267699
218	0.011232666666666667	-1.1201076823522519e-05	0.011232666666666667	-2.6461379256838316e-05	0.011232666666666667	-3.520897099179217e-05	0.011232666666666667	5.499800589992538e-06	0.011232666666666667	0.00013409011760725565	0.011232666666666667	-3.8545322757242026e-05	0.011232666666666667	-0.00016901720408414665	0.011232666666666667	0.0016946579138402374	0.005269958333333334	2.2811130727245414e-05	0.005269958333333334	-3.409229568122226e-05	0.005269958333333334	-1.2114183066284828e-05	0.005269958333333334	-2.092899438311239e-05	0.005269958333333334	9.952925274917237e-05	0.005269958333333334	-0.00019770542871666696	0.005269958333333334	-0.00013781424307572073	0.005269958333333334	-0.0003527809658112804	0.016794833333333332	-4.394372728278668e-05	0.016794833333333332	-3.215164663021494e-05	0.016794833333333332	-3.173217722982093e-05	0.016794833333333332	3.590131215982615e-05	0.016794833333333332	0.0002038650901673934	0.016794833333333332	0.0008575245586453752	0.016794833333333332	0.000868656052799364	0.016794833333333332	0.0027758927808592755
219	0.011284208333333332	-1.1272599404230735e-05	0.011284208333333332	-2.669230832407149e-05	0.011284208333333332	-3.544171771015408e-05	0.011284208333333332	4.942514260177924e-06	0.011284208333333332	0.00013273851120586578	0.011284208333333332	-4.102714794303608e-05	0.011284208333333332	-0.00018513418456518762	0.011284208333333332	0.0016768657489845962	0.005322291666666666	2.278340819541365e-05	0.005322291666666666	-3.413481193356298e-05	0.005322291666666666	-1.220558193579778e-05	0.005322291666666666	-2.286134256726153e-05	0.005322291666666666	9.921092234075344e-05	0.005322291666666666	-0.00019865197214108746	0.005322291666666666	-0.00014121393443858394	0.005322291666666666	-0.0003635344540209872	0.016844625000000002	-4.411139848176371e-05	0.016844625000000002	-3.246417112753076e-05	0.016844625000000002	-3.281852270991247e-05	0.016844625000000002	3.461221494421107e-05	0.016844625000000002	0.00020079625456452164	0.016844625000000002	0.0008480646137920449	0.016844625000000002	0.0008575981313321208	0.016844625000000002	0.0027325170684202437
220	0.011335708333333333	-1.1331616314065765e-05	0.011335708333333333	-2.6905453934049594e-05	0.011335708333333333	-3.568016351737836e-05	0.011335708333333333	4.4616402182604954e-06	0.011335708333333333	0.0001316360287006091	0.011335708333333333	-4.393462639388284e-05	0.011335708333333333	-0.0001983736618675125	0.011335708333333333	0.0016609487387583492	0.0053746666666666665	2.2756410962379802e-05	0.0053746666666666665	-3.4185112851825235e-05	0.0053746666666666665	-1.2361942797512956e-05	0.0053746666666666665	-2.7349869727013592e-05	0.0053746666666666665	9.895685581760215e-05	0.0053746666666666665	-0.00019962455316779773	0.0053746666666666665	-0.00014475445122339833	0.0053746666666666665	-0.0003754120113269413	0.016894416666666665	-4.428064665948048e-05	0.016894416666666665	-3.2762710585482595e-05	0.016894416666666665	-3.3765640825392696e-05	0.016894416666666665	3.3286579718970974e-05	0.016894416666666665	0.00019736226314986531	0.016894416666666665	0.0008390959211738029	0.016894416666666665	0.0008461075410240184	0.016894416666666665	0.0026936900901004595
221	0.01138725	-1.1405664670664621e-05	0.01138725	-2.7164913296015735e-05	0.01138725	-3.586385736374617e-05	0.01138725	3.7791633455348366e-06	0.01138725	0.00013048055273499085	0.01138725	-4.614387547491007e-05	0.01138725	-0.00021119466058657578	0.01138725	0.0016477005532604485	0.005426999999999999	2.272062955501555e-05	0.005426999999999999	-3.422867703996308e-05	0.005426999999999999	-1.2493832349003693e-05	0.005426999999999999	-3.176814249631567e-05	0.005426999999999999	9.8712503602689e-05	0.005426999999999999	-0.00020065303845824821	0.005426999999999999	-0.0001466862446586316	0.005426999999999999	-0.00038548086821740455	0.016944166666666666	-4.443438077608194e-05	0.016944166666666666	-3.3069887861865136e-05	0.016944166666666666	-3.466568206219139e-05	0.016944166666666666	3.204338149065348e-05	0.016944166666666666	0.0001942081821135804	0.016944166666666666	0.0008298437567220209	0.016944166666666666	0.0008353380654506807	0.016944166666666666	0.0026525252370893696
222	0.01143875	-1.147709484493781e-05	0.01143875	-2.7473543704061258e-05	0.01143875	-3.6043378662911194e-05	0.01143875	3.353557369384157e-06	0.01143875	0.0001294671210961151	0.01143875	-4.890321473838342e-05	0.01143875	-0.00022393418559916333	0.01143875	0.001632180378083677	0.005479374999999999	2.2684633244303757e-05	0.005479374999999999	-3.425732061841798e-05	0.005479374999999999	-1.259043997129534e-05	0.005479374999999999	-3.3211059592480545e-05	0.005479374999999999	9.844947002577943e-05	0.005479374999999999	-0.0002019518553254141	0.005479374999999999	-0.00014879034213954585	0.005479374999999999	-0.00039394163759057314	0.016993958333333333	-4.460631407976098e-05	0.016993958333333333	-3.339187282698598e-05	0.016993958333333333	-3.5611655451138354e-05	0.016993958333333333	3.068513382707035e-05	0.016993958333333333	0.00019086070845223882	0.016993958333333333	0.0008200023864172777	0.016993958333333333	0.0008238101761045728	0.016993958333333333	0.0026097885701941415
223	0.011490291666666666	-1.1525947046920251e-05	0.011490291666666666	-2.773522066741173e-05	0.011490291666666666	-3.623674060645628e-05	0.011490291666666666	2.780569884522117e-06	0.011490291666666666	0.00012837720405053186	0.011490291666666666	-5.152725354405599e-05	0.011490291666666666	-0.00023810690717566578	0.011490291666666666	0.001615761873014685	0.005531708333333332	2.2654681090241335e-05	0.005531708333333332	-3.4269746142869665e-05	0.005531708333333332	-1.2695302975349454e-05	0.005531708333333332	-3.350218062849231e-05	0.005531708333333332	9.798243597586901e-05	0.005531708333333332	-0.0002030492636807495	0.005531708333333332	-0.0001514560845385941	0.005531708333333332	-0.0004016572733418673	0.01704375	-4.478741090854934e-05	0.01704375	-3.371459817654373e-05	0.01704375	-3.6561778473768464e-05	0.01704375	2.9448880840251866e-05	0.01704375	0.00018745598039532132	0.01704375	0.0008101625002582599	0.01704375	0.0008123668312446101	0.01704375	0.002566484303840753
224	0.011541833333333333	-1.1578033474128515e-05	0.011541833333333333	-2.7931435743744107e-05	0.011541833333333333	-3.648342973864222e-05	0.011541833333333333	2.193346685750518e-06	0.011541833333333333	0.0001270392557574826	0.011541833333333333	-5.406142124272181e-05	0.011541833333333333	-0.00025336471038841596	0.011541833333333333	0.0016010658937099026	0.005584083333333332	2.2598886808638065e-05	0.005584083333333332	-3.425098310193057e-05	0.005584083333333332	-1.2822082052415808e-05	0.005584083333333332	-3.372610181276932e-05	0.005584083333333332	9.759647903702304e-05	0.005584083333333332	-0.00020406932504104722	0.005584083333333332	-0.0001543073851406838	0.005584083333333332	-0.0004096626832794457	0.017093541666666667	-4.4960026148980696e-05	0.017093541666666667	-3.403181177529334e-05	0.017093541666666667	-3.734791942050487e-05	0.017093541666666667	2.8054095167043655e-05	0.017093541666666667	0.0001840658840172733	0.017093541666666667	0.000800542267666593	0.017093541666666667	0.0008007469376047566	0.017093541666666667	0.002523430098787113
225	0.011593333333333332	-1.1626516050370864e-05	0.011593333333333332	-2.811617899753065e-05	0.011593333333333332	-3.665328294062997e-05	0.011593333333333332	1.8142161285400402e-06	0.011593333333333332	0.0001258750386025262	0.011593333333333332	-5.661139045470769e-05	0.011593333333333332	-0.0002671115466810679	0.011593333333333332	0.0015876825226456965	0.005636416666666667	2.2535436595278926e-05	0.005636416666666667	-3.427468641162756e-05	0.005636416666666667	-1.29359866650669e-05	0.005636416666666667	-3.388846229370889e-05	0.005636416666666667	9.725348923076878e-05	0.005636416666666667	-0.0002050480325624141	0.005636416666666667	-0.0001580086085834893	0.005636416666666667	-0.00041742608400650145	0.017143333333333333	-4.515390929187508e-05	0.017143333333333333	-3.4316448458818666e-05	0.017143333333333333	-3.818557306123932e-05	0.017143333333333333	2.6658403592770296e-05	0.017143333333333333	0.00018080938122890243	0.017143333333333333	0.0007913836043955074	0.017143333333333333	0.0007882293804502471	0.017143333333333333	0.0024823287534077045
226	0.011644874999999999	-1.1688767185431716e-05	0.011644874999999999	-2.829725467979696e-05	0.011644874999999999	-3.681438397043622e-05	0.011644874999999999	1.320153116382838e-06	0.011644874999999999	0.0001248943864236681	0.011644874999999999	-5.8678425915856406e-05	0.011644874999999999	-0.0002810324404375551	0.011644874999999999	0.0015732699969476839	0.0056887916666666675	2.2491650038219062e-05	0.0056887916666666675	-3.430697281452011e-05	0.0056887916666666675	-1.3100406351835903e-05	0.0056887916666666675	-3.410815411668792e-05	0.0056887916666666675	9.686342239228362e-05	0.0056887916666666675	-0.00020593407685210228	0.0056887916666666675	-0.00016113658972047057	0.0056887916666666675	-0.0004243997704676377	0.01719308333333333	-4.5336710962544236e-05	0.01719308333333333	-3.4616057360957166e-05	0.01719308333333333	-3.904397487038964e-05	0.01719308333333333	2.5522101690132813e-05	0.01719308333333333	0.0001779339382510873	0.01719308333333333	0.0007825202861237646	0.01719308333333333	0.0007753636989410235	0.01719308333333333	0.002443239806107231
227	0.011696416666666667	-1.1748769763906998e-05	0.011696416666666667	-2.8474534852001645e-05	0.011696416666666667	-3.701537862227914e-05	0.011696416666666667	9.510712984026864e-07	0.011696416666666667	0.00012393558721815503	0.011696416666666667	-6.114444958833063e-05	0.011696416666666667	-0.00029390898941103325	0.011696416666666667	0.0015595333990811966	0.005741125	2.2450603498840247e-05	0.005741125	-3.4365357808931654e-05	0.005741125	-1.322168184106062e-05	0.005741125	-3.427380410085925e-05	0.005741125	9.649838857887362e-05	0.005741125	-0.00020659190921583782	0.005741125	-0.00016330033090950548	0.005741125	-0.00043235104676602024	0.017242875	-4.549180895265034e-05	0.017242875	-3.490225707829375e-05	0.017242875	-3.987175524477445e-05	0.017242875	2.4318461141657368e-05	0.017242875	0.00017493508024280828	0.017242875	0.0007736020544601844	0.017242875	0.0007626894858268928	0.017242875	0.002405226519318376
228	0.011747916666666665	-1.1805722930026502e-05	0.011747916666666665	-2.86474651137986e-05	0.011747916666666665	-3.716742217157195e-05	0.011747916666666665	4.417258286660004e-07	0.011747916666666665	0.00012284184590223638	0.011747916666666665	-6.335172348019284e-05	0.011747916666666665	-0.0003054041887247165	0.011747916666666665	0.0015454174094641112	0.0057935	2.240684380469882e-05	0.0057935	-3.445243628350272e-05	0.0057935	-1.3328510412201032e-05	0.0057935	-3.4379773097825595e-05	0.0057935	9.619276149661224e-05	0.0057935	-0.00020775900644789014	0.0057935	-0.00016467379296594486	0.0057935	-0.00043994249358033494	0.017292666666666665	-4.564916585824851e-05	0.017292666666666665	-3.520203051030713e-05	0.017292666666666665	-4.0722430149825075e-05	0.017292666666666665	2.324164674229376e-05	0.017292666666666665	0.00017202210382789333	0.017292666666666665	0.0007647446727713428	0.017292666666666665	0.0007497666124593943	0.017292666666666665	0.0023681102778270345
229	0.011799458333333334	-1.1870961873153114e-05	0.011799458333333334	-2.8824148239476728e-05	0.011799458333333334	-3.729748352096702e-05	0.011799458333333334	1.5701155047379154e-08	0.011799458333333334	0.0001215618079885514	0.011799458333333334	-6.618019436444063e-05	0.011799458333333334	-0.00031644757930248844	0.011799458333333334	0.0015329672548898819	0.005845833333333332	2.2357281720174003e-05	0.005845833333333332	-3.453352655351875e-05	0.005845833333333332	-1.3426493931453094e-05	0.005845833333333332	-3.462742569827467e-05	0.005845833333333332	9.602986002000348e-05	0.005845833333333332	-0.0002085539191295637	0.005845833333333332	-0.00016712912561690167	0.005845833333333332	-0.00044767086665849914	0.017342458333333335	-4.580251638542679e-05	0.017342458333333335	-3.550871419706504e-05	0.017342458333333335	-4.156895542119248e-05	0.017342458333333335	2.2043139633187105e-05	0.017342458333333335	0.00016872170600291432	0.017342458333333335	0.0007564690762068359	0.017342458333333335	0.0007372465687023514	0.017342458333333335	0.0023319942815346897
230	0.011850958333333333	-1.1933089799633938e-05	0.011850958333333333	-2.8994562376626083e-05	0.011850958333333333	-3.747558004791643e-05	0.011850958333333333	-4.879918988722076e-07	0.011850958333333333	0.00012071008835242903	0.011850958333333333	-6.88190470888504e-05	0.011850958333333333	-0.00032779834795469134	0.011850958333333333	0.0015212366363943732	0.0058982083333333326	2.2310835734188422e-05	0.0058982083333333326	-3.4575643592222464e-05	0.0058982083333333326	-1.3570864833941837e-05	0.0058982083333333326	-3.486145035676357e-05	0.0058982083333333326	9.575823301657557e-05	0.0058982083333333326	-0.00020983588813642442	0.0058982083333333326	-0.00016956457703181852	0.0058982083333333326	-0.00045651694016947495	0.017392249999999998	-4.595855203856734e-05	0.017392249999999998	-3.582354211262904e-05	0.017392249999999998	-4.2384429985344455e-05	0.017392249999999998	2.0811416151694076e-05	0.017392249999999998	0.0001659086067002817	0.017392249999999998	0.0007474276604480523	0.017392249999999998	0.0007241073609144235	0.017392249999999998	0.002295798900702741
231	0.011902500000000002	-1.1986100291192436e-05	0.011902500000000002	-2.9166000022106674e-05	0.011902500000000002	-3.7685326871940847e-05	0.011902500000000002	-8.937097452962283e-07	0.011902500000000002	0.00011961743968517765	0.011902500000000002	-7.100064352156783e-05	0.011902500000000002	-0.0003395009348848588	0.011902500000000002	0.0015098636055258657	0.005950541666666666	2.225912461618828e-05	0.005950541666666666	-3.4639467872438165e-05	0.005950541666666666	-1.3664818940666979e-05	0.005950541666666666	-3.495966552468358e-05	0.005950541666666666	9.525831976955146e-05	0.005950541666666666	-0.00021108722467000305	0.005950541666666666	-0.0001716719880520729	0.005950541666666666	-0.00046355749759667705	0.017442041666666668	-4.611659088091782e-05	0.017442041666666668	-3.611698114445992e-05	0.017442041666666668	-4.3170141659630886e-05	0.017442041666666668	1.9637670338366435e-05	0.017442041666666668	0.00016259612183623667	0.017442041666666668	0.000739212913858284	0.017442041666666668	0.0007101450876878503	0.017442041666666668	0.0022597980119928207
232	0.011954041666666667	-1.2042006184381674e-05	0.011954041666666667	-2.9305794201680144e-05	0.011954041666666667	-3.7863932246110135e-05	0.011954041666666667	-1.2301331607778423e-06	0.011954041666666667	0.00011882745469875488	0.011954041666666667	-7.295311801114786e-05	0.011954041666666667	-0.00035088873704000633	0.011954041666666667	0.0015005096365024954	0.006002916666666666	2.2206419570205792e-05	0.006002916666666666	-3.4741766366919935e-05	0.006002916666666666	-1.3767421542571849e-05	0.006002916666666666	-3.508490161200746e-05	0.006002916666666666	9.487348371242523e-05	0.006002916666666666	-0.00021188290316350862	0.006002916666666666	-0.00017354248100951596	0.006002916666666666	-0.00047041973244770456	0.01749179166666667	-4.626256796696162e-05	0.01749179166666667	-3.63919105653679e-05	0.01749179166666667	-4.395842896861722e-05	0.01749179166666667	1.8580483795412984e-05	0.01749179166666667	0.00015986127020755795	0.01749179166666667	0.0007313113220165628	0.01749179166666667	0.0006980253869387282	0.01749179166666667	0.0022241067229873505
233	0.012005541666666666	-1.2089841915578858e-05	0.012005541666666666	-2.945637786491197e-05	0.012005541666666666	-3.805413933689211e-05	0.012005541666666666	-1.642131469220852e-06	0.012005541666666666	0.00011819808906641805	0.012005541666666666	-7.560085908680017e-05	0.012005541666666666	-0.00036797229194787386	0.012005541666666666	0.001490654172636381	0.006055250000000001	2.2158146905766174e-05	0.006055250000000001	-3.480489202327089e-05	0.006055250000000001	-1.3909433764557029e-05	0.006055250000000001	-3.5270523580086e-05	0.006055250000000001	9.466275794910564e-05	0.006055250000000001	-0.00021281336453945592	0.006055250000000001	-0.00017568468419284066	0.006055250000000001	-0.0004776800087634078	0.017541583333333333	-4.6386637834837105e-05	0.017541583333333333	-3.665960067178161e-05	0.017541583333333333	-4.477290189705256e-05	0.017541583333333333	1.7358423258614195e-05	0.017541583333333333	0.000156511888066364	0.017541583333333333	0.0007230357254520557	0.017541583333333333	0.0006859206058048082	0.017541583333333333	0.002189824509559833
234	0.012057083333333335	-1.2128868233303796e-05	0.012057083333333335	-2.9595702936500305e-05	0.012057083333333335	-3.825045259431236e-05	0.012057083333333335	-2.1211213725325647e-06	0.012057083333333335	0.00011704643737113511	0.012057083333333335	-7.77903562761775e-05	0.012057083333333335	-0.0004079314416239824	0.012057083333333335	0.0014816185438175356	0.0061076249999999985	2.210842364373071e-05	0.0061076249999999985	-3.485619097562564e-05	0.0061076249999999985	-1.4038768078835575e-05	0.0061076249999999985	-3.5377197470602e-05	0.0061076249999999985	9.4426251906231e-05	0.0061076249999999985	-0.0002136626498612054	0.0061076249999999985	-0.00017731825908747176	0.0061076249999999985	-0.00048454861227786964	0.017591375000000003	-4.6560744811914165e-05	0.017591375000000003	-3.697475764709533e-05	0.017591375000000003	-4.5536148313123195e-05	0.017591375000000003	1.6119150601578747e-05	0.017591375000000003	0.00015363453660869624	0.017591375000000003	0.0007148892495656534	0.017591375000000003	0.0006748850637603679	0.017591375000000003	0.002154216574320947
235	0.012108625	-1.216010160834175e-05	0.012108625	-2.9728460496296586e-05	0.012108625	-3.8421527029627774e-05	0.012108625	-2.500042581009095e-06	0.012108625	0.00011631982600741291	0.012108625	-7.91571871783419e-05	0.012108625	-0.0004562527562647496	0.012108625	0.0014726178015964473	0.006159958333333333	2.2064637086670844e-05	0.006159958333333333	-3.4947461193385235e-05	0.006159958333333333	-1.4172230083995355e-05	0.006159958333333333	-3.541620158035015e-05	0.006159958333333333	9.415425127556318e-05	0.006159958333333333	-0.00021450734031196238	0.006159958333333333	-0.00017958471999604737	0.006159958333333333	-0.0004899492388706041	0.017641166666666666	-4.671277408663483e-05	0.017641166666666666	-3.7315992607575986e-05	0.017641166666666666	-4.631527780984324e-05	0.017641166666666666	1.5019990642609683e-05	0.017641166666666666	0.00015055743092646346	0.017641166666666666	0.0007069921101611082	0.017641166666666666	0.0006640559097262222	0.017641166666666666	0.0021201328222424363
236	0.012160125	-1.2192228245584931e-05	0.012160125	-2.9867103228997433e-05	0.012160125	-3.85689909539419e-05	0.012160125	-2.8092506610752767e-06	0.012160125	0.00011562271615770662	0.012160125	-8.094572096722892e-05	0.012160125	-0.0004957786139564187	0.012160125	0.001463377214015784	0.006212333333333334	2.2034174537158034e-05	0.006212333333333334	-3.501153498212406e-05	0.006212333333333334	-1.4344118925692299e-05	0.006212333333333334	-3.5485281148217354e-05	0.006212333333333334	9.387589898181656e-05	0.006212333333333334	-0.0002157686323993576	0.006212333333333334	-0.0001820582771133743	0.006212333333333334	-0.0004946111005048979	0.017690958333333336	-4.686501646659058e-05	0.017690958333333336	-3.761403847590322e-05	0.017690958333333336	-4.709297639839663e-05	0.017690958333333336	1.387644153145152e-05	0.017690958333333336	0.00014775132938329028	0.017690958333333336	0.0006993072035952873	0.017690958333333336	0.0006537912144672205	0.017690958333333336	0.0020882440526839466
237	0.012211666666666668	-1.223596729149607e-05	0.012211666666666668	-2.997840976001841e-05	0.012211666666666668	-3.870414077553551e-05	0.012211666666666668	-3.2513951872092187e-06	0.012211666666666668	0.00011496384901135402	0.012211666666666668	-8.285671648434455e-05	0.012211666666666668	-0.0005187579025329023	0.012211666666666668	0.001453861894477792	0.006264666666666666	2.1994041337006236e-05	0.006264666666666666	-3.504456991058598e-05	0.006264666666666666	-1.4442299001652986e-05	0.006264666666666666	-3.5677952051792516e-05	0.006264666666666666	9.351198605012635e-05	0.006264666666666666	-0.00021676112453370154	0.006264666666666666	-0.00018461632948387182	0.006264666666666666	-0.0005006740680948544	0.01774070833333333	-4.701265577346817e-05	0.01774070833333333	-3.788394973562767e-05	0.01774070833333333	-4.784606336648433e-05	0.01774070833333333	1.2643208214850005e-05	0.01774070833333333	0.00014519714718065128	0.01774070833333333	0.0006916371384867195	0.01774070833333333	0.0006422633251211127	0.01774070833333333	0.0020576492511209838
238	0.012263166666666667	-1.2268494356624354e-05	0.012263166666666667	-3.0085920780977754e-05	0.012263166666666667	-3.882463579719727e-05	0.012263166666666667	-3.6372249039065344e-06	0.012263166666666667	0.00011427056343198305	0.012263166666666667	-8.482005451433194e-05	0.012263166666666667	-0.0005286125176661857	0.012263166666666667	0.0014447390491645568	0.006317041666666666	2.194732672183623e-05	0.006317041666666666	-3.511932266411461e-05	0.006317041666666666	-1.4582443934906187e-05	0.006317041666666666	-3.58309139520699e-05	0.006317041666666666	9.322877660226064e-05	0.006317041666666666	-0.00021761423891461114	0.006317041666666666	-0.00018616706589500253	0.006317041666666666	-0.0005092080770975239	0.0177905	-4.716532436389413e-05	0.0177905	-3.813839518711433e-05	0.0177905	-4.853189765074129e-05	0.0177905	1.1451344380220691e-05	0.0177905	0.00014268622385466977	0.0177905	0.0006835737747609362	0.0177905	0.0006301858966150636	0.0177905	0.0020282174330632043
239	0.012314708333333334	-1.2298649656587032e-05	0.012314708333333334	-3.021300639877182e-05	0.012314708333333334	-3.895652899658381e-05	0.012314708333333334	-3.964018277625811e-06	0.012314708333333334	0.00011396680710248717	0.012314708333333334	-8.642983368378852e-05	0.012314708333333334	-0.0005385597165568276	0.012314708333333334	0.0014356249255007606	0.006369374999999999	2.1900531517910906e-05	0.006369374999999999	-3.5193875810824735e-05	0.006369374999999999	-1.4737428899660951e-05	0.006369374999999999	-3.58471265037122e-05	0.006369374999999999	9.301655632998138e-05	0.006369374999999999	-0.00021833563366040732	0.006369374999999999	-0.00018774265385118323	0.006369374999999999	-0.0005154079709513286	0.017840291666666664	-4.732391727985587e-05	0.017840291666666664	-3.838724662285538e-05	0.017840291666666664	-4.9323332957694166e-05	0.017840291666666664	1.0312324774387912e-05	0.017840291666666664	0.00014041195203040214	0.017840291666666664	0.0006752774001562743	0.017840291666666664	0.0006199982860346055	0.017840291666666664	0.0019995794604014535
240	0.01236625	-1.2348395120774703e-05	0.01236625	-3.0319792434663212e-05	0.01236625	-3.90203384379537e-05	0.01236625	-4.365967846838447e-06	0.01236625	0.00011336257238949713	0.01236625	-8.80188733670128e-05	0.01236625	-0.0005484587718936429	0.01236625	0.0014265020801875253	0.0064217499999999995	2.1836893264122673e-05	0.0064217499999999995	-3.5243178694994485e-05	0.0064217499999999995	-1.4831383006386097e-05	0.0064217499999999995	-3.600878209110212e-05	0.0064217499999999995	9.268402808644513e-05	0.0064217499999999995	-0.00021904554122872277	0.0064217499999999995	-0.00018918072992475324	0.0064217499999999995	-0.0005211111090572166	0.017890083333333334	-4.750288305629323e-05	0.017890083333333334	-3.865164613177168e-05	0.017890083333333334	-5.0020614507284026e-05	0.017890083333333334	9.170285498338231e-06	0.017890083333333334	0.00013792265814274924	0.017890083333333334	0.0006675078972841089	0.017890083333333334	0.0006090050162332375	0.017890083333333334	0.0019711121644998483
241	0.01241775	-1.2396200049826876e-05	0.01241775	-3.0426194654930388e-05	0.01241775	-3.9082519568220034e-05	0.01241775	-4.676013321840513e-06	0.01241775	0.00011275068913583634	0.01241775	-8.979061804799757e-05	0.01241775	-0.0005576060471207039	0.01241775	0.0014170478121956055	0.006474083333333332	2.178631038869708e-05	0.006474083333333332	-3.529861948883314e-05	0.006474083333333332	-1.4850154172060262e-05	0.006474083333333332	-3.62160207947037e-05	0.006474083333333332	9.244229126221151e-05	0.006474083333333332	-0.0002197064368397866	0.006474083333333332	-0.00019112909105668634	0.006474083333333332	-0.0005253462702413773	0.017939874999999997	-4.76205597671157e-05	0.017939874999999997	-3.8925835168242754e-05	0.017939874999999997	-5.0659944276126086e-05	0.017939874999999997	8.076862912781435e-06	0.017939874999999997	0.00013545944681308107	0.017939874999999997	0.0006601940271496233	0.017939874999999997	0.0005981708889940247	0.017939874999999997	0.0019392313333953196
242	0.012469291666666667	-1.2441109577248312e-05	0.012469291666666667	-3.0546030422044924e-05	0.012469291666666667	-3.910663892644119e-05	0.012469291666666667	-4.991920561393579e-06	0.012469291666666667	0.00011225845091123958	0.012469291666666667	-9.160285410686433e-05	0.012469291666666667	-0.0005674310354516324	0.012469291666666667	0.001407397307091308	0.006526458333333332	2.1741529903654875e-05	0.006526458333333332	-3.535765320540482e-05	0.006526458333333332	-1.4904305545287828e-05	0.006526458333333332	-3.647871112421232e-05	0.006526458333333332	9.239521422998052e-05	0.006526458333333332	-0.00022007479233100523	0.006526458333333332	-0.00019268976808583705	0.006526458333333332	-0.0005292661825855138	0.017989625	-4.7753622675912414e-05	0.017989625	-3.9217217576637744e-05	0.017989625	-5.1259780979569675e-05	0.017989625	6.950827888881536e-06	0.017989625	0.00013302359036129906	0.017989625	0.0006525877803072453	0.017989625	0.0005875879086107127	0.017989625	0.0019077712403506848
243	0.012520833333333333	-1.2490238998535823e-05	0.012520833333333333	-3.066356329541421e-05	0.012520833333333333	-3.9069594848835704e-05	0.012520833333333333	-5.3482321066018975e-06	0.012520833333333333	0.0001117623884163075	0.012520833333333333	-9.347829621901022e-05	0.012520833333333333	-0.0005748858795941727	0.012520833333333333	0.0014017456782548106	0.006578791666666667	2.1682028539306653e-05	0.006578791666666667	-3.5387943540112346e-05	0.006578791666666667	-1.5016146312498307e-05	0.006578791666666667	-3.66666827374564e-05	0.006578791666666667	9.208547724807992e-05	0.006578791666666667	-0.00022067442299550458	0.006578791666666667	-0.00019458345581866023	0.006578791666666667	-0.0005324441456394932	0.018039416666666665	-4.7895891730865474e-05	0.018039416666666665	-3.949173567285857e-05	0.018039416666666665	-5.185861604729665e-05	0.018039416666666665	5.856801369281333e-06	0.018039416666666665	0.00013068252174219293	0.018039416666666665	0.0006451596309519085	0.018039416666666665	0.0005775892798228137	0.018039416666666665	0.0018780417302693942
244	0.012572333333333333	-1.2531760290006398e-05	0.012572333333333333	-3.081239846524685e-05	0.012572333333333333	-3.90594179044386e-05	0.012572333333333333	-5.673560039183354e-06	0.012572333333333333	0.0001113493672200865	0.012572333333333333	-9.503573287559505e-05	0.012572333333333333	-0.000583422102022665	0.012572333333333333	0.0013929324514966607	0.006631166666666667	2.1626959556501306e-05	0.006631166666666667	-3.5419481417435505e-05	0.006631166666666667	-1.5103417491130032e-05	0.006631166666666667	-3.684314108938927e-05	0.006631166666666667	9.170101481819368e-05	0.006631166666666667	-0.0002208628127061902	0.006631166666666667	-0.00019702056400324697	0.006631166666666667	-0.0005358864082260179	0.018089208333333332	-4.802861367128602e-05	0.018089208333333332	-3.9757698215586136e-05	0.018089208333333332	-5.248936036713905e-05	0.018089208333333332	4.7817987720478784e-06	0.018089208333333332	0.00012824857377026345	0.018089208333333332	0.000638011985138661	0.018089208333333332	0.00056916467043873	0.018089208333333332	0.0018494236037425445
245	0.012623875	-1.256628949456019e-05	0.012623875	-3.092622112091543e-05	0.012623875	-3.903601093232525e-05	0.012623875	-5.991560766076083e-06	0.012623875	0.00011077681931844669	0.012623875	-9.642330326399152e-05	0.012623875	-0.0005918101904393828	0.012623875	0.0013833778845361935	0.006683499999999999	2.157358293755778e-05	0.006683499999999999	-3.5475271523206535e-05	0.006683499999999999	-1.5225872320606525e-05	0.006683499999999999	-3.69711967509118e-05	0.006683499999999999	9.136587118397793e-05	0.006683499999999999	-0.00022155740403786444	0.006683499999999999	-0.00019887945957299983	0.006683499999999999	-0.000541076868925402	0.018139	-4.813755306746937e-05	0.018139	-3.999503256008628e-05	0.018139	-5.3123538866581313e-05	0.018139	3.7240082950510197e-06	0.018139	0.00012612507185434603	0.018139	0.000630733734501584	0.018139	0.0005608494715661277	0.018139	0.0018212182768216293
246	0.012675375000000001	-1.2606024261620308e-05	0.012675375000000001	-3.102285736585548e-05	0.012675375000000001	-3.904313479340323e-05	0.012675375000000001	-6.331961807503029e-06	0.012675375000000001	0.0001101037477394199	0.012675375000000001	-9.802715686595323e-05	0.012675375000000001	-0.0006009907958190935	0.012675375000000001	0.001375855461895022	0.006735875	2.1522946336295298e-05	0.006735875	-3.5458205140224704e-05	0.006735875	-1.5294274055209773e-05	0.006735875	-3.701208057679239e-05	0.006735875	9.099934286160822e-05	0.006735875	-0.00022262571154358176	0.006735875	-0.00020011209620748806	0.006735875	-0.0005454489563734116	0.018188791666666666	-4.827568788086148e-05	0.018188791666666666	-4.023006348633827e-05	0.018188791666666666	-5.3717938118991785e-05	0.018188791666666666	2.7320466287836406e-06	0.018188791666666666	0.0001238438022706191	0.018188791666666666	0.0006239304104966158	0.018188791666666666	0.0005500053979167799	0.018188791666666666	0.0017940727335044133
247	0.012726916666666666	-1.2655215287197839e-05	0.012726916666666666	-3.1108917358039515e-05	0.012726916666666666	-3.9082417798776074e-05	0.012726916666666666	-6.612489111016051e-06	0.012726916666666666	0.00011003436454904945	0.012726916666666666	-9.996580503137846e-05	0.012726916666666666	-0.0006120564064986315	0.012726916666666666	0.0013699160186270356	0.006788208333333333	2.1466534207567865e-05	0.006788208333333333	-3.529727214280826e-05	0.006788208333333333	-1.5428030895432495e-05	0.006788208333333333	-3.705108468654054e-05	0.006788208333333333	9.072958399437996e-05	0.006788208333333333	-0.00022368329768365032	0.006788208333333333	-0.00020146733379755732	0.006788208333333333	-0.0005508527672978633	0.018238583333333332	-4.838935821326406e-05	0.018238583333333332	-4.048220551957675e-05	0.018238583333333332	-5.428872738665316e-05	0.018238583333333332	1.7482380721020201e-06	0.018238583333333332	0.000121812543547574	0.018238583333333332	0.0006174209473452657	0.018238583333333332	0.0005403698130987977	0.018238583333333332	0.0017692174341547415
248	0.012778458333333333	-1.2695658503593138e-05	0.012778458333333333	-3.120278160124917e-05	0.012778458333333333	-3.9177165151113164e-05	0.012778458333333333	-6.9974814327775296e-06	0.012778458333333333	0.00010938970183537116	0.012778458333333333	-0.0001010649978016885	0.012778458333333333	-0.0006238626872370405	0.012778458333333333	0.001364464987727636	0.006840583333333333	2.140824167454952e-05	0.006840583333333333	-3.510016040953851e-05	0.006840583333333333	-1.5518152146339353e-05	0.006840583333333333	-3.7215324883612555e-05	0.006840583333333333	9.034736332793326e-05	0.006840583333333333	-0.00022413665828822707	0.006840583333333333	-0.000201989216243611	0.006840583333333333	-0.0005555401035858964	0.018288333333333334	-4.852732254246808e-05	0.018288333333333334	-4.0674952267987104e-05	0.018288333333333334	-5.487883391456379e-05	0.018288333333333334	7.931163824813918e-07	0.018288333333333334	0.00011993459937268224	0.018288333333333334	0.0006110628670579005	0.018288333333333334	0.0005308038531517576	0.018288333333333334	0.0017435563817281001
249	0.012829958333333334	-1.2732805890472596e-05	0.012829958333333334	-3.131157200762254e-05	0.012829958333333334	-3.9292368161688435e-05	0.012829958333333334	-7.393359888705218e-06	0.012829958333333334	0.00010873684425668843	0.012829958333333334	-0.00010231628013770157	0.012829958333333334	-0.00063480238400657	0.012829958333333334	0.0013584862970371743	0.006892916666666665	2.136115097852134e-05	0.006892916666666665	-3.502131571623061e-05	0.006892916666666665	-1.5663505832371248e-05	0.006892916666666665	-3.761429463272311e-05	0.006892916666666665	8.997485696972469e-05	0.006892916666666665	-0.00022457317103249862	0.006892916666666665	-0.00020241831958814398	0.006892916666666665	-0.0005568966288975149	0.018338125	-4.8651861241860786e-05	0.018338125	-4.086819260602206e-05	0.018338125	-5.54501955454918e-05	0.018338125	-3.0664751053100954e-07	0.018338125	0.00011804138735897037	0.018338125	0.0006044554502886779	0.018338125	0.0005211881611540448	0.018338125	0.0017189828974940183
250	0.012881499999999999	-1.2758279264394084e-05	0.012881499999999999	-3.1408634714367275e-05	0.012881499999999999	-3.93840624307064e-05	0.012881499999999999	-7.714291497873448e-06	0.012881499999999999	0.00010824897662676066	0.012881499999999999	-0.00010352509590666763	0.012881499999999999	-0.0006434756303959537	0.012881499999999999	0.0013539117919063976	0.006945291666666666	2.1317901679830304e-05	0.006945291666666666	-3.508693645781282e-05	0.006945291666666666	-1.5723947020274973e-05	0.006945291666666666	-3.764178548116006e-05	0.006945291666666666	8.967670243226188e-05	0.006945291666666666	-0.00022549214523096515	0.006945291666666666	-0.00020368409161603264	0.006945291666666666	-0.0005598803477167316	0.018387916666666667	-4.8785222497986637e-05	0.018387916666666667	-4.106612204549082e-05	0.018387916666666667	-5.597362175283836e-05	0.018387916666666667	-1.288946232104213e-06	0.018387916666666667	0.00011603366655410638	0.018387916666666667	0.0005988320221353569	0.018387916666666667	0.00051044106500351	0.018387916666666667	0.0016953739354161118
251	0.012933041666666666	-1.2785261943420954e-05	0.012933041666666666	-3.1503266588825335e-05	0.012933041666666666	-3.947199123029742e-05	0.012933041666666666	-7.96467258369549e-06	0.012933041666666666	0.00010743877763999382	0.012933041666666666	-0.00010457787173160057	0.012933041666666666	-0.0006482048087218471	0.012933041666666666	0.0013446450393774182	0.006997625	2.1268473909897704e-05	0.006997625	-3.516498272384671e-05	0.006997625	-1.5791857363106642e-05	0.006997625	-3.7727312565186095e-05	0.006997625	8.954555927104703e-05	0.006997625	-0.00022589572806645832	0.006997625	-0.00020530938266231363	0.006997625	-0.0005633066886446692	0.018437708333333334	-4.888444429544941e-05	0.018437708333333334	-4.128502904400553e-05	0.018437708333333334	-5.652094412656729e-05	0.018437708333333334	-2.0052120075641997e-06	0.018437708333333334	0.00011401640334997994	0.018437708333333334	0.000593262023228148	0.018437708333333334	0.0005017379561356552	0.018437708333333334	0.0016688158376919574
252	0.012984541666666667	-1.2809996065862253e-05	0.012984541666666667	-3.159090448968669e-05	0.012984541666666667	-3.958475177421739e-05	0.012984541666666667	-8.259644949852066e-06	0.012984541666666667	0.00010712409482382536	0.012984541666666667	-0.00010515857734610396	0.012984541666666667	-0.0006515526373879456	0.012984541666666667	0.0013393335548690434	0.007049999999999998	2.1212142369925595e-05	0.007049999999999998	-3.5306653663277806e-05	0.007049999999999998	-1.5923255522825802e-05	0.007049999999999998	-3.786100737510596e-05	0.007049999999999998	8.934193242528608e-05	0.007049999999999998	-0.00022675496894202453	0.007049999999999998	-0.000207234549018867	0.007049999999999998	-0.0005673412369306324	0.0184875	-4.900902561588913e-05	0.0184875	-4.154564436579982e-05	0.0184875	-5.7046945968613726e-05	0.0184875	-2.888767513043217e-06	0.0184875	0.00011227332508466706	0.0184875	0.0005874501085677085	0.0184875	0.0004935371409796019	0.0184875	0.0016436469694108542
253	0.013036083333333332	-1.2842523130990539e-05	0.013036083333333332	-3.1675301280832473e-05	0.013036083333333332	-3.966698148494605e-05	0.013036083333333332	-8.567596937514468e-06	0.013036083333333332	0.0001066700993025824	0.013036083333333332	-0.00010507660699575755	0.013036083333333332	-0.0006555522557058508	0.013036083333333332	0.0013344276270595835	0.007102333333333333	2.1144904485066183e-05	0.007102333333333333	-3.5412095965150966e-05	0.007102333333333333	-1.599735740197932e-05	0.007102333333333333	-3.806166707224402e-05	0.007102333333333333	8.902360201686715e-05	0.007102333333333333	-0.00022727955004698234	0.007102333333333333	-0.00020848375335005546	0.007102333333333333	-0.0005707516561999829	0.01853725	-4.910756547659957e-05	0.01853725	-4.178997122998195e-05	0.01853725	-5.7623172687308227e-05	0.01853725	-3.7620561397845174e-06	0.01853725	0.000110727456404116	0.01853725	0.0005817554414195713	0.01853725	0.0004840781049415097	0.01853725	0.0016194426232859266
254	0.013087583333333333	-1.286205169092551e-05	0.013087583333333333	-3.1761361273016504e-05	0.013087583333333333	-3.9695782237589866e-05	0.013087583333333333	-8.848961635963329e-06	0.013087583333333333	0.00010603636307557657	0.013087583333333333	-0.00010618863849563978	0.013087583333333333	-0.0006633218846234109	0.013087583333333333	0.0013283529982252924	0.007154708333333333	2.1087793920459275e-05	0.007154708333333333	-3.539702565035414e-05	0.007154708333333333	-1.605642269292264e-05	0.007154708333333333	-3.819019266279965e-05	0.007154708333333333	8.875907393099786e-05	0.007154708333333333	-0.00022789985763094737	0.007154708333333333	-0.00020969319520916394	0.007154708333333333	-0.000573850010961027	0.018587041666666665	-4.9217655641052456e-05	0.018587041666666665	-4.195795623222436e-05	0.018587041666666665	-5.822086302850188e-05	0.018587041666666665	-4.674902446367867e-06	0.018587041666666665	0.00010892139830366965	0.018587041666666665	0.0005761572437435811	0.018587041666666665	0.00047585739696518695	0.018587041666666665	0.0015971990752891906
255	0.013139125	-1.289778217913461e-05	0.013139125	-3.184435074020686e-05	0.013139125	-3.9731503312423724e-05	0.013139125	-9.046796189560175e-06	0.013139125	0.00010529445463051291	0.013139125	-0.00010641183487128206	0.013139125	-0.0006703952836856326	0.013139125	0.001324607049791224	0.007207041666666666	2.1036646923746397e-05	0.007207041666666666	-3.535550743210593e-05	0.007207041666666666	-1.610909989083548e-05	0.007207041666666666	-3.829404697911702e-05	0.007207041666666666	8.849678760856817e-05	0.007207041666666666	-0.00022849106436529415	0.007207041666666666	-0.00021115943636712404	0.007207041666666666	-0.000576480268959611	0.018636833333333335	-4.9346967897711406e-05	0.018636833333333335	-4.214297007651582e-05	0.018636833333333335	-5.866430146933482e-05	0.018636833333333335	-5.707629660564042e-06	0.018636833333333335	0.00010742069697962848	0.018636833333333335	0.0005703928217463526	0.018636833333333335	0.0004675546311052531	0.018636833333333335	0.001574264881797909
256	0.013190666666666668	-1.292464164958145e-05	0.013190666666666668	-3.192917399315733e-05	0.013190666666666668	-3.979337913435814e-05	0.013190666666666668	-9.289850069693445e-06	0.013190666666666668	0.00010498141078734541	0.013190666666666668	-0.00010658762670696507	0.013190666666666668	-0.0006758206918668654	0.013190666666666668	0.0013211096683661695	0.007259416666666667	2.0984774628235607e-05	0.007259416666666667	-3.533305166502456e-05	0.007259416666666667	-1.6181629316319955e-05	0.007259416666666667	-3.830697002752753e-05	0.007259416666666667	8.826177607465325e-05	0.007259416666666667	-0.0002293035907191049	0.007259416666666667	-0.00021275821909868482	0.007259416666666667	-0.0005793015868612396	0.018686625	-4.944401602177615e-05	0.018686625	-4.232921789486881e-05	0.018686625	-5.9176137320531815e-05	0.018686625	-6.657919877837548e-06	0.018686625	0.00010581948238335403	0.018686625	0.0005653437579887391	0.018686625	0.0004597466991495203	0.018686625	0.0015514696112509324
257	0.013242166666666666	-1.2937794165499801e-05	0.013242166666666666	-3.198926246143647e-05	0.013242166666666666	-3.9867263750681156e-05	0.013242166666666666	-9.518668235917109e-06	0.013242166666666666	0.00010464214337616388	0.013242166666666666	-0.00010708833716028686	0.013242166666666666	-0.0006795055254097498	0.013242166666666666	0.0013159987817948924	0.007311749999999999	2.092914152414298e-05	0.007311749999999999	-3.533230313945519e-05	0.007311749999999999	-1.624924482408868e-05	0.007311749999999999	-3.82987462694481e-05	0.007311749999999999	8.799351171638469e-05	0.007311749999999999	-0.00023034049993970782	0.007311749999999999	-0.0002149136764393696	0.007311749999999999	-0.0005833807157912464	0.01873641666666667	-4.952832045278189e-05	0.01873641666666667	-4.253183643577136e-05	0.01873641666666667	-5.96400377481473e-05	0.01873641666666667	-7.495878363040581e-06	0.01873641666666667	0.00010387601373352536	0.01873641666666667	0.0005605321575471803	0.01873641666666667	0.00045180946386203614	0.01873641666666667	0.0015301112008707684
258	0.013293708333333334	-1.2943461760181244e-05	0.013293708333333334	-3.20589036741404e-05	0.013293708333333334	-3.992048916987805e-05	0.013293708333333334	-9.763606254656094e-06	0.013293708333333334	0.000104405584939704	0.013293708333333334	-0.00010751300283075714	0.013293708333333334	-0.0006842939573403538	0.013293708333333334	0.0013088295859560019	0.007364124999999999	2.0876221574812966e-05	0.007364124999999999	-3.542886293790505e-05	0.007364124999999999	-1.6349881858907243e-05	0.007364124999999999	-3.847426476331477e-05	0.007364124999999999	8.760344487789949e-05	0.007364124999999999	-0.0002311476656106943	0.007364124999999999	-0.0002160783855173878	0.007364124999999999	-0.0005869057710024242	0.018786208333333332	-4.9650003542024246e-05	0.018786208333333332	-4.271602763068848e-05	0.018786208333333332	-6.016002977589395e-05	0.018786208333333332	-8.332327013135132e-06	0.018786208333333332	0.00010218828138393603	0.018786208333333332	0.0005558823289896836	0.018786208333333332	0.0004426388737178506	0.018786208333333332	0.0015079351297326948
259	0.013345250000000001	-1.2954550532384068e-05	0.013345250000000001	-3.209801022162938e-05	0.013345250000000001	-3.9935958125361646e-05	0.013345250000000001	-1.0006660134789363e-05	0.013345250000000001	0.00010451758142809728	0.013345250000000001	-0.0001082408600380513	0.013345250000000001	-0.0006895564181086343	0.013345250000000001	0.001302083390114905	0.007416458333333334	2.0825155166855413e-05	0.007416458333333334	-3.544288531690475e-05	0.007416458333333334	-1.6464376141684223e-05	0.007416458333333334	-3.848131369881141e-05	0.007416458333333334	8.739981803213852e-05	0.007416458333333334	-0.0002316262980057288	0.007416458333333334	-0.00021779479889551926	0.007416458333333334	-0.0005893449690979628	0.018835958333333333	-4.978268286139778e-05	0.018835958333333333	-4.291083100253471e-05	0.018835958333333333	-6.0720945777205726e-05	0.018835958333333333	-9.104456687608752e-06	0.018835958333333333	0.00010086824948593454	0.018835958333333333	0.000551214690683483	0.018835958333333333	0.0004329933424897334	0.018835958333333333	0.001486783119155499
260	0.013396749999999999	-1.2965670106731899e-05	0.013396749999999999	-3.215728841247963e-05	0.013396749999999999	-4.003304617491006e-05	0.013396749999999999	-1.0213915381414647e-05	0.013396749999999999	0.00010415864634090513	0.013396749999999999	-0.00010818752993059691	0.013396749999999999	-0.000696385396051428	0.013396749999999999	0.0012949665241726483	0.007468833333333332	2.076930715941526e-05	0.007468833333333332	-3.544992145725691e-05	0.007468833333333332	-1.6567470135360667e-05	0.007468833333333332	-3.878935218001517e-05	0.007468833333333332	8.73041694587169e-05	0.007468833333333332	-0.0002319624894000012	0.007468833333333332	-0.00021884519086630652	0.007468833333333332	-0.0005916695312516753	0.018885750000000003	-4.990709369764941e-05	0.018885750000000003	-4.305314934429737e-05	0.018885750000000003	-6.113104405775658e-05	0.018885750000000003	-9.830083440741312e-06	0.018885750000000003	9.942925567712526e-05	0.018885750000000003	0.0005468527863967027	0.018885750000000003	0.00042592641808903494	0.018885750000000003	0.0014666194460963595
261	0.013448291666666667	-1.2987478025397453e-05	0.013448291666666667	-3.221720629603691e-05	0.013448291666666667	-4.016514291318455e-05	0.013448291666666667	-1.0485021991899186e-05	0.013448291666666667	0.0001037177626036692	0.013448291666666667	-0.00010819049271434435	0.013448291666666667	-0.0007012923351914507	0.013448291666666667	0.0012862754005066456	0.0075211666666666665	2.0715500733776665e-05	0.0075211666666666665	-3.5479213757871935e-05	0.0075211666666666665	-1.6624373302509054e-05	0.0075211666666666665	-3.899353634490155e-05	0.0075211666666666665	8.717825707886103e-05	0.0075211666666666665	-0.00023236607223549435	0.0075211666666666665	-0.00021980114696590317	0.0075211666666666665	-0.0005931056648562289	0.018935541666666666	-5.0008062958040006e-05	0.018935541666666666	-4.319053178981393e-05	0.018935541666666666	-6.158335412922255e-05	0.018935541666666666	-1.0463912219278698e-05	0.018935541666666666	9.816456969484732e-05	0.018935541666666666	0.0005417488092472514	0.018935541666666666	0.0004180438880572915	0.018935541666666666	0.001446872541870135
262	0.013499791666666665	-1.3008577494727824e-05	0.013499791666666665	-3.227281691536693e-05	0.013499791666666665	-4.0303651126429226e-05	0.013499791666666665	-1.0776644778312319e-05	0.013499791666666665	0.00010326977665009611	0.013499791666666665	-0.00010748139980411748	0.013499791666666665	-0.0007048068146207956	0.013499791666666665	0.001280270544867867	0.007573541666666667	2.0666986303071078e-05	0.007573541666666667	-3.552058227100627e-05	0.007573541666666667	-1.6688155954459494e-05	0.007573541666666667	-3.9169054838768194e-05	0.007573541666666667	8.701012482089325e-05	0.007573541666666667	-0.0002330307969057185	0.007573541666666667	-0.00022123922303947318	0.007573541666666667	-0.0005952391671068961	0.01898533333333333	-5.0113763154649825e-05	0.01898533333333333	-4.3347822350189765e-05	0.01898533333333333	-6.206070509360415e-05	0.01898533333333333	-1.1077207240340783e-05	0.01898533333333333	9.66441474123299e-05	0.01898533333333333	0.0005357899641600031	0.01898533333333333	0.00041353567766374286	0.01898533333333333	0.001426947022429804
263	0.013551333333333334	-1.3029923381218262e-05	0.013551333333333334	-3.2327446672546184e-05	0.013551333333333334	-4.0385982606601825e-05	0.013551333333333334	-1.0932609585116234e-05	0.013551333333333334	0.00010309549918766954	0.013551333333333334	-0.00010701229237743534	0.013551333333333334	-0.0007115839456594684	0.013551333333333334	0.0012744226789189908	0.007625875	2.061194418318417e-05	0.007625875	-3.5560204224478716e-05	0.007625875	-1.6758916369566296e-05	0.007625875	-3.938827673271409e-05	0.007625875	8.680836611133195e-05	0.007625875	-0.0002337445335331941	0.007625875	-0.0002227551672875336	0.007625875	-0.0005985508720930071	0.019035125	-5.022854163427493e-05	0.019035125	-4.347829454096178e-05	0.019035125	-6.248039045887136e-05	0.019035125	-1.190067130850252e-05	0.019035125	9.511100193079568e-05	0.019035125	0.0005309828161556202	0.019035125	0.0004088633515029715	0.019035125	0.0014059815655206747
264	0.013602875	-1.3033373221459142e-05	0.013602875	-3.237691624188884e-05	0.013602875	-4.044643365632066e-05	0.013602875	-1.1237211993035193e-05	0.013602875	0.00010279720610150995	0.013602875	-0.0001067663813263955	0.013602875	-0.0007177055836960398	0.013602875	0.0012721158026423648	0.00767825	2.0575571791614194e-05	0.00767825	-3.559603364839965e-05	0.00767825	-1.6822502464808106e-05	0.00767825	-3.973555428818255e-05	0.00767825	8.664583826196313e-05	0.00767825	-0.00023445214366601323	0.00767825	-0.00022342118869487818	0.00767825	-0.0006009996231836977	0.019084875	-5.0364928984739206e-05	0.019084875	-4.359346545337088e-05	0.019084875	-6.289578309963872e-05	0.019084875	-1.2735006189445179e-05	0.019084875	9.362938540527981e-05	0.019084875	0.0005267292545067899	0.019084875	0.0004016895031933251	0.019084875	0.0013870046913285988
265	0.013654375000000002	-1.3029954183363271e-05	0.013654375000000002	-3.24216094390191e-05	0.013654375000000002	-4.0485004275585714e-05	0.013654375000000002	-1.1455144025092647e-05	0.013654375000000002	0.00010260380728740647	0.013654375000000002	-0.00010712487815983901	0.013654375000000002	-0.0007236346475173047	0.013654375000000002	0.001269464421212897	0.007730583333333332	2.0534793881419798e-05	0.007730583333333332	-3.564249213540576e-05	0.007730583333333332	-1.689286976649765e-05	0.007730583333333332	-3.9756231165639396e-05	0.007730583333333332	8.63383430435021e-05	0.007730583333333332	-0.00023480211967326267	0.007730583333333332	-0.00022498849280270874	0.007730583333333332	-0.0006045851806975065	0.019134666666666664	-5.045289882578867e-05	0.019134666666666664	-4.37384985380689e-05	0.019134666666666664	-6.33257710037055e-05	0.019134666666666664	-1.3760184228099e-05	0.019134666666666664	9.196582713382254e-05	0.019134666666666664	0.0005219859247685968	0.019134666666666664	0.00039537850596286286	0.019134666666666664	0.0013711833525857382
266	0.013705916666666667	-1.3046679748102529e-05	0.013705916666666667	-3.247252897849767e-05	0.013705916666666667	-4.057496846405615e-05	0.013705916666666667	-1.1661561876782093e-05	0.013705916666666667	0.00010267100518044236	0.013705916666666667	-0.00010803939074322352	0.013705916666666667	-0.0007296822185479892	0.013705916666666667	0.0012638345964999962	0.007782958333333333	2.04835662959516e-05	0.007782958333333333	-3.569249364344027e-05	0.007782958333333333	-1.6963433624895824e-05	0.007782958333333333	-3.987089384971827e-05	0.007782958333333333	8.614032060634007e-05	0.007782958333333333	-0.00023508623586295514	0.007782958333333333	-0.00022653260213515922	0.007782958333333333	-0.0006078236460541159	0.019184458333333335	-5.0551779654875285e-05	0.019184458333333335	-4.39102677274333e-05	0.019184458333333335	-6.378981452213767e-05	0.019184458333333335	-1.4454708377997009e-05	0.019184458333333335	9.041041605400891e-05	0.019184458333333335	0.0005179594374157438	0.019184458333333335	0.0003887566834156922	0.019184458333333335	0.00135544139838248
267	0.013757458333333333	-1.3065931088732432e-05	0.013757458333333333	-3.253278803149868e-05	0.013757458333333333	-4.067215828304855e-05	0.013757458333333333	-1.178507762982137e-05	0.013757458333333333	0.00010231589436358564	0.013757458333333333	-0.00010857664219609746	0.013757458333333333	-0.0007329189467052572	0.013757458333333333	0.0012585231119916214	0.007835291666666666	2.0428255546880272e-05	0.007835291666666666	-3.5711905406539494e-05	0.007835291666666666	-1.699281885283601e-05	0.007835291666666666	-4.000881802093611e-05	0.007835291666666666	8.598788069244932e-05	0.007835291666666666	-0.00023488942222211695	0.007835291666666666	-0.0002284362304860024	0.007835291666666666	-0.000611074848737596	0.019234249999999998	-5.0640857643147266e-05	0.019234249999999998	-4.40491309418237e-05	0.019234249999999998	-6.431095127641761e-05	0.019234249999999998	-1.5224422316297068e-05	0.019234249999999998	8.903376592038229e-05	0.019234249999999998	0.0005147551667947304	0.019234249999999998	0.00038187874080755277	0.019234249999999998	0.0013362382782525358
268	0.013808958333333335	-1.3079484032535883e-05	0.013808958333333335	-3.2567629960940877e-05	0.013808958333333335	-4.076894102426508e-05	0.013808958333333335	-1.190440640818137e-05	0.013808958333333335	0.00010215636765816696	0.013808958333333335	-0.00010920475235056013	0.013808958333333335	-0.0007355372153633674	0.013808958333333335	0.0012566784831352642	0.007887666666666666	2.0371628514805307e-05	0.007887666666666666	-3.5743093971930274e-05	0.007887666666666666	-1.705542216453467e-05	0.007887666666666666	-4.0040773195187613e-05	0.007887666666666666	8.593557287885934e-05	0.007887666666666666	-0.00023465125474234777	0.007887666666666666	-0.00022987264978990217	0.007887666666666666	-0.0006144120283774457	0.019284041666666668	-5.073146998911198e-05	0.019284041666666668	-4.415739159948823e-05	0.019284041666666668	-6.472977809678481e-05	0.019284041666666668	-1.579604588836528e-05	0.019284041666666668	8.79573832835541e-05	0.019284041666666668	0.0005111887646167335	0.019284041666666668	0.0003751052355058279	0.019284041666666668	0.0013151815291228628
269	0.0138605	-1.310267804772679e-05	0.0138605	-3.2587929542843554e-05	0.0138605	-4.077891442977424e-05	0.0138605	-1.201808277072436e-05	0.0138605	0.00010183458262566146	0.0138605	-0.00010994446069284425	0.0138605	-0.000739666450941575	0.0138605	0.0012555839161306646	0.007940000000000001	2.0323919971652967e-05	0.007940000000000001	-3.578980196745951e-05	0.007940000000000001	-1.7122054888760244e-05	0.007940000000000001	-4.007319829847221e-05	0.007940000000000001	8.60099246996051e-05	0.007940000000000001	-0.00023456854706448577	0.007940000000000001	-0.00023095286361474976	0.007940000000000001	-0.0006176090974217293	0.019333791666666666	-5.0795017970218925e-05	0.019333791666666666	-4.425429969578675e-05	0.019333791666666666	-6.505988861082212e-05	0.019333791666666666	-1.6248996420907482e-05	0.019333791666666666	8.679130209365694e-05	0.019333791666666666	0.0005077574196997427	0.019333791666666666	0.00036743406668944686	0.019333791666666666	0.0012947717639909542
270	0.013912	-1.3130584791103896e-05	0.013912	-3.2617568638268684e-05	0.013912	-4.081402488794427e-05	0.013912	-1.2218638857862713e-05	0.013912	0.00010138167975308578	0.013912	-0.00011055479414482228	0.013912	-0.000744769667647199	0.013912	0.0012526926893416236	0.007992374999999998	2.0278790268671023e-05	0.007992374999999998	-3.579743692826718e-05	0.007992374999999998	-1.719409292247314e-05	0.007992374999999998	-4.0239083247160134e-05	0.007992374999999998	8.603869399707958e-05	0.007992374999999998	-0.00023429438642860989	0.007992374999999998	-0.00023174479951701516	0.007992374999999998	-0.000619561092764504	0.019383583333333333	-5.087442098081735e-05	0.019383583333333333	-4.439974410517194e-05	0.019383583333333333	-6.536882168399357e-05	0.019383583333333333	-1.684870292599335e-05	0.019383583333333333	8.545981931654021e-05	0.019383583333333333	0.0005039520700599656	0.019383583333333333	0.00036036962889128186	0.019383583333333333	0.001274457260306569
271	0.013963541666666668	-1.3145523831432702e-05	0.013963541666666668	-3.265347672222258e-05	0.013963541666666668	-4.084720172667883e-05	0.013963541666666668	-1.2276209759703074e-05	0.013963541666666668	0.00010121832877733167	0.013963541666666668	-0.00011156707859187301	0.013963541666666668	-0.0007516356790929365	0.013963541666666668	0.0012492476378132026	0.008044708333333333	2.022205578492229e-05	0.008044708333333333	-3.572842287077045e-05	0.008044708333333333	-1.7260332533281453e-05	0.008044708333333333	-4.0376772453861415e-05	0.008044708333333333	8.588849584662838e-05	0.008044708333333333	-0.00023428443087479312	0.008044708333333333	-0.00023226668196306885	0.008044708333333333	-0.0006210322540179491	0.019433375	-5.096388255851252e-05	0.019433375	-4.453424727787828e-05	0.019433375	-6.57083761919305e-05	0.019433375	-1.7310410502164652e-05	0.019433375	8.396420727210581e-05	0.019433375	0.0004998632485866486	0.019433375	0.00035425755986351364	0.019433375	0.001255444663071671
272	0.014015083333333333	-1.3175155494930249e-05	0.014015083333333333	-3.2709769680440084e-05	0.014015083333333333	-4.09092810875012e-05	0.014015083333333333	-1.246462362027153e-05	0.014015083333333333	0.00010086376428480866	0.014015083333333333	-0.00011234727831203915	0.014015083333333333	-0.0007573462452468343	0.014015083333333333	0.0012469102357635397	0.008097083333333333	2.016319913061667e-05	0.008097083333333333	-3.567897028148682e-05	0.008097083333333333	-1.733649825787558e-05	0.008097083333333333	-4.054265740254931e-05	0.008097083333333333	8.574427573201603e-05	0.008097083333333333	-0.00023452183254273033	0.008097083333333333	-0.00023360203831709778	0.008097083333333333	-0.0006215895120684966	0.019483166666666666	-5.104524613727387e-05	0.019483166666666666	-4.466003036721648e-05	0.019483166666666666	-6.612090701636463e-05	0.019483166666666666	-1.7754905958099355e-05	0.019483166666666666	8.256465538024885e-05	0.019483166666666666	0.0004957863002791339	0.019483166666666666	0.00034899839550479574	0.019483166666666666	0.0012375077263483932
273	0.014066583333333334	-1.319625496426062e-05	0.014066583333333334	-3.277425070530741e-05	0.014066583333333334	-4.096759497889665e-05	0.014066583333333334	-1.2635452187186892e-05	0.014066583333333334	0.00010105552412591127	0.014066583333333334	-0.0001128726786299231	0.014066583333333334	-0.0007624939021559901	0.014066583333333334	0.0012463520501994414	0.008149416666666666	2.0112562529354193e-05	0.008149416666666666	-3.560466664329982e-05	0.008149416666666666	-1.737708721820768e-05	0.008149416666666666	-4.0751070928733674e-05	0.008149416666666666	8.589335300074746e-05	0.008149416666666666	-0.00023469107695761458	0.008149416666666666	-0.00023494733528914706	0.008149416666666666	-0.0006225766549008951	0.019532958333333333	-5.1127675242210725e-05	0.019532958333333333	-4.477668204849942e-05	0.019532958333333333	-6.654889164899815e-05	0.019532958333333333	-1.8150180789497838e-05	0.019532958333333333	8.11822798070647e-05	0.019532958333333333	0.0004925122748090291	0.019532958333333333	0.0003427968087858155	0.019532958333333333	0.0012213093110424189
274	0.014118125	-1.3209715501629048e-05	0.014118125	-3.28161292545268e-05	0.014118125	-4.1017156698110566e-05	0.014118125	-1.2645710275151166e-05	0.014118125	0.00010092495261017467	0.014118125	-0.00011360942418845979	0.014118125	-0.0007685229564352027	0.014118125	0.001241777545068665	0.008201791666666666	2.006563301083666e-05	0.008201791666666666	-3.5665995838284256e-05	0.008201791666666666	-1.7434186942064702e-05	0.008201791666666666	-4.098862005497088e-05	0.008201791666666666	8.581862755276176e-05	0.008201791666666666	-0.00023501654698623823	0.008201791666666666	-0.00023644505507083735	0.008201791666666666	-0.0006250636179721951	0.01958275	-5.1204265263705823e-05	0.01958275	-4.487367240973534e-05	0.01958275	-6.692150013558383e-05	0.01958275	-1.87613620414081e-05	0.01958275	7.97413775184029e-05	0.01958275	0.0004893673700170294	0.01958275	0.0003370900559710363	0.01958275	0.0012045036040084821
275	0.014169666666666665	-1.3230229730204275e-05	0.014169666666666665	-3.2863509161026526e-05	0.014169666666666665	-4.104605922019835e-05	0.014169666666666665	-1.2778018675016991e-05	0.014169666666666665	0.00010105497780157757	0.014169666666666665	-0.00011486959487571519	0.014169666666666665	-0.0007742038957867457	0.014169666666666665	0.0012390258646706486	0.008254125	2.0016554458843794e-05	0.008254125	-3.573301382759597e-05	0.008254125	-1.752273573930252e-05	0.008254125	-4.1156854648824344e-05	0.008254125	8.584440783231685e-05	0.008254125	-0.0002348672136789873	0.008254125	-0.00023774893280113646	0.008254125	-0.0006286300694956988	0.0196325	-5.1256902256775625e-05	0.0196325	-4.499081768064288e-05	0.0196325	-6.727178645477035e-05	0.0196325	-1.9303996779393652e-05	0.0196325	7.848623393538753e-05	0.0196325	0.0004866513833396535	0.0196325	0.00033090836207232485	0.0196325	0.0011886862344926022
276	0.014221166666666667	-1.3256781179201034e-05	0.014221166666666667	-3.291860802619093e-05	0.014221166666666667	-4.1145895044734014e-05	0.014221166666666667	-1.2982133690632827e-05	0.014221166666666667	0.00010107628445058904	0.014221166666666667	-0.0001164803616397544	0.014221166666666667	-0.0007781738873022968	0.014221166666666667	0.0012359776481917044	0.0083065	1.9975910863241597e-05	0.0083065	-3.5820741024327165e-05	0.0083065	-1.7591628865677338e-05	0.0083065	-4.124567123608217e-05	0.0083065	8.572708887897935e-05	0.0083065	-0.0002350877674866193	0.0083065	-0.00023809188412282856	0.0083065	-0.0006314004380898494	0.019682291666666667	-5.132104693254087e-05	0.019682291666666667	-4.509373111737414e-05	0.019682291666666667	-6.761663532292376e-05	0.019682291666666667	-1.9834854803533072e-05	0.019682291666666667	7.704724012657826e-05	0.019682291666666667	0.00048438212452560565	0.019682291666666667	0.0003242716199099523	0.019682291666666667	0.0011740516946168052
277	0.014272708333333333	-1.3281176478047247e-05	0.014272708333333333	-3.2972128982678036e-05	0.014272708333333333	-4.116289054187719e-05	0.014272708333333333	-1.3210742508122497e-05	0.014272708333333333	0.00010088233931215186	0.014272708333333333	-0.00011775830902949467	0.014272708333333333	-0.0007810143569780683	0.014272708333333333	0.001231616823472184	0.008358833333333334	1.9928578400947444e-05	0.008358833333333334	-3.5860213272685745e-05	0.008358833333333334	-1.763359372296984e-05	0.008358833333333334	-4.1365033210492144e-05	0.008358833333333334	8.555970387549143e-05	0.008358833333333334	-0.0002355633366343257	0.008358833333333334	-0.00023932452075731714	0.008358833333333334	-0.0006328843366701639	0.019732083333333334	-5.1397807438224046e-05	0.019732083333333334	-4.529980478564899e-05	0.019732083333333334	-6.801600179222505e-05	0.019732083333333334	-2.0495558647001295e-05	0.019732083333333334	7.566613687329582e-05	0.019732083333333334	0.0004812119892562752	0.019732083333333334	0.00031790343082121586	0.019732083333333334	0.0011558646965937776
278	0.014324208333333333	-1.329928813931186e-05	0.014324208333333333	-3.3029743972490044e-05	0.014324208333333333	-4.1170828558506934e-05	0.014324208333333333	-1.3227699755573654e-05	0.014324208333333333	0.00010053815498196772	0.014324208333333333	-0.0001188782412860368	0.014324208333333333	-0.0007874137462867165	0.014324208333333333	0.0012287866482292161	0.008411208333333331	1.987084998921637e-05	0.008411208333333331	-3.590512480684847e-05	0.008411208333333331	-1.7722732190333558e-05	0.008411208333333331	-4.153397269789527e-05	0.008411208333333331	8.560042924464363e-05	0.008411208333333331	-0.0002363176612889003	0.008411208333333331	-0.00024180470495332432	0.008411208333333331	-0.000635759788210989	0.019781875	-5.145858505127469e-05	0.019781875	-4.544763487821979e-05	0.019781875	-6.841093244620988e-05	0.019781875	-2.113452086490747e-05	0.019781875	7.451468736226799e-05	0.019781875	0.0004775045932343706	0.019781875	0.0003126542128726324	0.019781875	0.0011383365902494546
279	0.01437575	-1.3304555306108203e-05	0.01437575	-3.3078062094960064e-05	0.01437575	-4.1179987808464325e-05	0.01437575	-1.34138107800685e-05	0.01437575	0.00010014261616442275	0.01437575	-0.00011949252511634488	0.01437575	-0.0007929576616773689	0.01437575	0.0012257427925749908	0.008463541666666666	1.9819192597053107e-05	0.008463541666666666	-3.5905524020485474e-05	0.008463541666666666	-1.7784549275197694e-05	0.008463541666666666	-4.170432197239771e-05	0.008463541666666666	8.555297858517274e-05	0.008463541666666666	-0.0002361606698633289	0.008463541666666666	-0.0002436636005230768	0.008463541666666666	-0.0006346006914658502	0.019831666666666668	-5.154540412405461e-05	0.019831666666666668	-4.5572595318183655e-05	0.019831666666666668	-6.878311166034554e-05	0.019831666666666668	-2.1686818547587268e-05	0.019831666666666668	7.325890761930184e-05	0.019831666666666668	0.0004745081030149051	0.019831666666666668	0.00030708173659467096	0.019831666666666668	0.0011250436490929476
280	0.014427291666666666	-1.331629092335619e-05	0.014427291666666666	-3.313132717436436e-05	0.014427291666666666	-4.1143147269746794e-05	0.014427291666666666	-1.3491897857837409e-05	0.014427291666666666	9.968588902151165e-05	0.014427291666666666	-0.00011955869395337145	0.014427291666666666	-0.0007960240357210956	0.014427291666666666	0.00122411620495461	0.008515916666666666	1.9764634009698148e-05	0.008515916666666666	-3.5866999904514776e-05	0.008515916666666666	-1.7800568646951035e-05	0.008515916666666666	-4.1758128846688834e-05	0.008515916666666666	8.561014355288177e-05	0.008515916666666666	-0.00023625563053050378	0.008515916666666666	-0.0002440695090922297	0.008515916666666666	-0.000634661193768481	0.019881416666666665	-5.1637636069806086e-05	0.019881416666666665	-4.5674603840603127e-05	0.019881416666666665	-6.92073759317459e-05	0.019881416666666665	-2.2172985452515844e-05	0.019881416666666665	7.230021457337973e-05	0.019881416666666665	0.00047153832741849577	0.019881416666666665	0.00030303354766985155	0.019881416666666665	0.0011102384324570044
281	0.014478791666666666	-1.3328519374924304e-05	0.014478791666666666	-3.316442061040738e-05	0.014478791666666666	-4.113805879754823e-05	0.014478791666666666	-1.3638860669080781e-05	0.014478791666666666	9.983011864558886e-05	0.014478791666666666	-0.00012008508186583804	0.014478791666666666	-0.0007967610024296728	0.014478791666666666	0.0012230478028983276	0.00856825	1.971383623092502e-05	0.00856825	-3.582388483171856e-05	0.00856825	-1.7835064349315608e-05	0.00856825	-4.1787499411258236e-05	0.00856825	8.556306652065081e-05	0.00856825	-0.0002358413263293619	0.00856825	-0.0002448896100788855	0.00856825	-0.000634438290548262	0.019931208333333335	-5.1694279441295776e-05	0.019931208333333335	-4.583230572566616e-05	0.019931208333333335	-6.948411357116857e-05	0.019931208333333335	-2.2647375643598355e-05	0.019931208333333335	7.115321818200786e-05	0.019931208333333335	0.00046842310554100273	0.019931208333333335	0.00030033061071574893	0.019931208333333335	0.0010959531845554597
282	0.014530333333333333	-1.3342626757337895e-05	0.014530333333333333	-3.321580925787109e-05	0.014530333333333333	-4.114121365031134e-05	0.014530333333333333	-1.3796081568288427e-05	0.014530333333333333	9.974653102254408e-05	0.014530333333333333	-0.00012017297778367953	0.014530333333333333	-0.0007994533380936698	0.014530333333333333	0.0012195504214732727	0.008620625	1.9660620789492143e-05	0.008620625	-3.579509154814979e-05	0.008620625	-1.7839093761842518e-05	0.008620625	-4.191156067599932e-05	0.008620625	8.562209962455948e-05	0.008620625	-0.00023564374687669152	0.008620625	-0.0002462597585959848	0.008620625	-0.0006367692213654089	0.019981	-5.1764561547831903e-05	0.019981	-4.598696380804407e-05	0.019981	-6.972765414112589e-05	0.019981	-2.3153170404937157e-05	0.019981	7.005202530709682e-05	0.019981	0.00046504073743294837	0.019981	0.00029560606590177087	0.019981	0.0010837835346343332
283	0.014581833333333334	-1.335045050216989e-05	0.014581833333333334	-3.326766701331994e-05	0.014581833333333334	-4.11079350421328e-05	0.014581833333333334	-1.3947231354211126e-05	0.014581833333333334	9.971265891385929e-05	0.014581833333333334	-0.00012069344012865102	0.014581833333333334	-0.0008018457023838249	0.014581833333333334	0.0012148189266525937	0.008672958333333333	1.9616028344879032e-05	0.008672958333333333	-3.5771388238452793e-05	0.008672958333333333	-1.7846956030187722e-05	0.008672958333333333	-4.209765257311096e-05	0.008672958333333333	8.5546253294854e-05	0.008672958333333333	-0.000235829839151881	0.008672958333333333	-0.0002476166529557239	0.008672958333333333	-0.0006382977005897676	0.02003079166666667	-5.187222231260465e-05	0.02003079166666667	-4.610600117251261e-05	0.02003079166666667	-7.005003775106349e-05	0.02003079166666667	-2.3733551020634538e-05	0.02003079166666667	6.894256235282478e-05	0.02003079166666667	0.0004616984412594779	0.02003079166666667	0.00029050604410520766	0.02003079166666667	0.0010721933918523077
284	0.014633374999999999	-1.3368100131259383e-05	0.014633374999999999	-3.333227597672867e-05	0.014633374999999999	-4.1102134183826445e-05	0.014633374999999999	-1.4071793850920234e-05	0.014633374999999999	9.980662669924294e-05	0.014633374999999999	-0.00012115365920409082	0.014633374999999999	-0.000805304631558754	0.014633374999999999	0.001210065627708317	0.008725333333333333	1.9556661295123018e-05	0.008725333333333333	-3.576320435889425e-05	0.008725333333333333	-1.7900616011643714e-05	0.008725333333333333	-4.217895029583902e-05	0.008725333333333333	8.518308761764366e-05	0.008725333333333333	-0.0002357838904419577	0.008725333333333333	-0.0002493628881879161	0.008725333333333333	-0.0006399057881070617	0.020080583333333332	-5.194011764050765e-05	0.020080583333333332	-4.621672977830021e-05	0.020080583333333332	-7.03531041007518e-05	0.020080583333333332	-2.4300645087377366e-05	0.020080583333333332	6.789671539363714e-05	0.020080583333333332	0.0004583605975231837	0.020080583333333332	0.0002843591626419681	0.020080583333333332	0.0010595474346935642
285	0.014684916666666666	-1.3392403023670573e-05	0.014684916666666666	-3.3383877855094717e-05	0.014684916666666666	-4.103649289246509e-05	0.014684916666666666	-1.4168303617278072e-05	0.014684916666666666	9.977330091489173e-05	0.014684916666666666	-0.0001222419884339933	0.014684916666666666	-0.0008074599814300699	0.014684916666666666	0.0012066816277259702	0.008777666666666665	1.950242506278936e-05	0.008777666666666665	-3.57637033759405e-05	0.008777666666666665	-1.7962826209925113e-05	0.008777666666666665	-4.2229702631414916e-05	0.008777666666666665	8.50911753166213e-05	0.008777666666666665	-0.00023563532294653894	0.008777666666666665	-0.0002507032148509554	0.008777666666666665	-0.0006383454655655292	0.020130333333333333	-5.201875347225972e-05	0.020130333333333333	-4.628607912055796e-05	0.020130333333333333	-7.067348443925616e-05	0.020130333333333333	-2.4864115549859822e-05	0.020130333333333333	6.691066746982872e-05	0.020130333333333333	0.00045555704624801257	0.020130333333333333	0.0002788762040552193	0.020130333333333333	0.0010476873844768892
286	0.014736416666666667	-1.3392033397930478e-05	0.014736416666666667	-3.34664408604804e-05	0.014736416666666667	-4.098896656213059e-05	0.014736416666666667	-1.4317359915861107e-05	0.014736416666666667	9.956515134378036e-05	0.014736416666666667	-0.00012208989886829005	0.014736416666666667	-0.0008086339434733806	0.014736416666666667	0.0012039473906268305	0.008830041666666665	1.9440962705394898e-05	0.008830041666666665	-3.576639806799027e-05	0.008830041666666665	-1.7987002685086605e-05	0.008830041666666665	-4.247477062218189e-05	0.008830041666666665	8.515282381120946e-05	0.008830041666666665	-0.00023566212636066088	0.008830041666666665	-0.00025142887996642025	0.008830041666666665	-0.0006398580231313008	0.020180124999999997	-5.207667547516001e-05	0.020180124999999997	-4.639384618859791e-05	0.020180124999999997	-7.104194329215866e-05	0.020180124999999997	-2.5261806117431864e-05	0.020180124999999997	6.588772226887156e-05	0.020180124999999997	0.00045280544007322837	0.020180124999999997	0.00027214994420163416	0.020180124999999997	0.001033886382266923
287	0.014787958333333332	-1.3408019711189552e-05	0.014787958333333332	-3.351936477044094e-05	0.014787958333333332	-4.099792227320003e-05	0.014787958333333332	-1.4429570837266279e-05	0.014787958333333332	9.92116794999245e-05	0.014787958333333332	-0.00012233185954099984	0.014787958333333332	-0.0008094894173913774	0.014787958333333332	0.0011992158958061515	0.008882375	1.938344919701136e-05	0.008882375	-3.57777257549402e-05	0.008882375	-1.8034274573512124e-05	0.008882375	-4.269493237419401e-05	0.008882375	8.52585603201092e-05	0.008882375	-0.0002353343588965411	0.008882375	-0.0002522870866554862	0.008882375	-0.0006417940968154884	0.020229916666666667	-5.216285523223463e-05	0.020229916666666667	-4.64930577031446e-05	0.020229916666666667	-7.138521816132879e-05	0.020229916666666667	-2.5621750807292078e-05	0.020229916666666667	6.460077068831393e-05	0.020229916666666667	0.0004497852035221573	0.020229916666666667	0.0002672538238128319	0.020229916666666667	0.0010194701498750336
288	0.0148395	-1.3422157895748152e-05	0.0148395	-3.3593782355357265e-05	0.0148395	-4.100402843983829e-05	0.0148395	-1.4453436592938316e-05	0.0148395	9.897894533379994e-05	0.0148395	-0.00012264986499656112	0.0148395	-0.0008106522693838051	0.0148395	0.001192862174189811	0.00893475	1.930398868426101e-05	0.00893475	-3.580117955611407e-05	0.00893475	-1.8073782471946752e-05	0.00893475	-4.282486775184898e-05	0.00893475	8.507025219118529e-05	0.00893475	-0.00023563149388737862	0.00893475	-0.00025302766269798103	0.00893475	-0.0006440772626568744	0.02027970833333333	-5.221817735126671e-05	0.02027970833333333	-4.663743266834314e-05	0.02027970833333333	-7.170831722534968e-05	0.02027970833333333	-2.5994982046106777e-05	0.02027970833333333	6.343214485861345e-05	0.02027970833333333	0.00044749813495940525	0.02027970833333333	0.00026310865738919946	0.02027970833333333	0.0010082531144291421
289	0.014891	-1.3431429341395512e-05	0.014891	-3.365544873231372e-05	0.014891	-4.104168313410759e-05	0.014891	-1.4461810542296875e-05	0.014891	9.873473835666934e-05	0.014891	-0.00012320094277358987	0.014891	-0.0008122298966092012	0.014891	0.0011880957927713758	0.008987083333333333	1.924545438497669e-05	0.008987083333333333	-3.585008322664682e-05	0.008987083333333333	-1.806965478106552e-05	0.008987083333333333	-4.292590249396769e-05	0.008987083333333333	8.493313099413159e-05	0.008987083333333333	-0.00023572951780188165	0.008987083333333333	-0.00025416917700061913	0.008987083333333333	-0.0006435391105966312	0.0203295	-5.2301075287720786e-05	0.0203295	-4.6754084349626045e-05	0.0203295	-7.195972779022333e-05	0.0203295	-2.6436759798846315e-05	0.0203295	6.246899869303551e-05	0.0203295	0.00044552273699897504	0.0203295	0.0002580832336686464	0.0203295	0.0009966828177820177
290	0.014942541666666668	-1.344331896936854e-05	0.014942541666666668	-3.370739178012351e-05	0.014942541666666668	-4.112554115593979e-05	0.014942541666666668	-1.446620686571015e-05	0.014942541666666668	9.883198408805471e-05	0.014942541666666668	-0.00012364634793029223	0.014942541666666668	-0.0008134260787542779	0.014942541666666668	0.0011842713494923578	0.009039458333333333	1.9196698188005122e-05	0.009039458333333333	-3.589983522615819e-05	0.009039458333333333	-1.803122794452836e-05	0.009039458333333333	-4.3101420987834335e-05	0.009039458333333333	8.499365860699998e-05	0.009039458333333333	-0.00023617215704080981	0.009039458333333333	-0.00025492466397014434	0.009039458333333333	-0.0006435263732697611	0.020379291666666664	-5.2366967426413846e-05	0.020379291666666664	-4.682787599850529e-05	0.020379291666666664	-7.225907377867848e-05	0.020379291666666664	-2.682690119087594e-05	0.020379291666666664	6.166489251516851e-05	0.020379291666666664	0.00044319262821018826	0.020379291666666664	0.0002541792676907797	0.020379291666666664	0.0009815005245829608
291	0.014994041666666666	-1.3445043889488978e-05	0.014994041666666666	-3.375033648385459e-05	0.014994041666666666	-4.124013354985124e-05	0.014994041666666666	-1.4558529657388663e-05	0.014994041666666666	9.879756565503621e-05	0.014994041666666666	-0.0001236838765244268	0.014994041666666666	-0.0008150925863867387	0.014994041666666666	0.0011793785041570562	0.009091791666666666	1.912843951224493e-05	0.009091791666666666	-3.589938611081657e-05	0.009091791666666666	-1.8055699254752794e-05	0.009091791666666666	-4.3166506158920115e-05	0.009091791666666666	8.496227391884601e-05	0.009091791666666666	-0.0002371355483255355	0.009091791666666666	-0.0002558988445361111	0.009091791666666666	-0.0006427653179892996	0.020429041666666665	-5.243797409074931e-05	0.020429041666666665	-4.690742619300502e-05	0.020429041666666665	-7.252221779051838e-05	0.020429041666666665	-2.7288608767047308e-05	0.020429041666666665	6.060823083681656e-05	0.020429041666666665	0.0004402302733424054	0.020429041666666665	0.00024976554819351005	0.020429041666666665	0.0009689180750558986
292	0.015045583333333334	-1.344615276670926e-05	0.015045583333333334	-3.379067977057713e-05	0.015045583333333334	-4.13117792384069e-05	0.015045583333333334	-1.4735638686323013e-05	0.015045583333333334	9.868666181531022e-05	0.015045583333333334	-0.00012378658636100573	0.015045583333333334	-0.0008161776680229855	0.015045583333333334	0.0011757372155162575	0.009144166666666667	1.9077668596390244e-05	0.009144166666666667	-3.589988512786282e-05	0.009144166666666667	-1.8103855648367148e-05	0.009144166666666667	-4.320715502028414e-05	0.009144166666666667	8.490884522353626e-05	0.009144166666666667	-0.00023765093968850873	0.009144166666666667	-0.0002568746818717477	0.009144166666666667	-0.0006425997327399942	0.020478833333333335	-5.25111544284828e-05	0.020478833333333335	-4.6993475317562086e-05	0.020478833333333335	-7.27627534533258e-05	0.020478833333333335	-2.7689922938879658e-05	0.020478833333333335	5.9435788047410906e-05	0.020478833333333335	0.0004371076307362859	0.020478833333333335	0.0002459635329195244	0.020478833333333335	0.0009574430398562977
293	0.015097125000000001	-1.3461276619908114e-05	0.015097125000000001	-3.383426416701523e-05	0.015097125000000001	-4.142087608234391e-05	0.015097125000000001	-1.4868575132390728e-05	0.015097125000000001	9.835886721513485e-05	0.015097125000000001	-0.00012404632373620014	0.015097125000000001	-0.0008172775630604094	0.015097125000000001	0.001170669937192175	0.009196499999999998	1.9025151590836846e-05	0.009196499999999998	-3.588706038977413e-05	0.009196499999999998	-1.8160955372224164e-05	0.009196499999999998	-4.3216318636429797e-05	0.009196499999999998	8.490959247801613e-05	0.009196499999999998	-0.00023831796179422902	0.009196499999999998	-0.0002582382033101671	0.009196499999999998	-0.0006431442534636718	0.020528624999999998	-5.2564388116210896e-05	0.020528624999999998	-4.709844537772923e-05	0.020528624999999998	-7.305980998871437e-05	0.020528624999999998	-2.8120527911816406e-05	0.020528624999999998	5.841538748625705e-05	0.020528624999999998	0.0004342818172752345	0.020528624999999998	0.00024091821637870192	0.020528624999999998	0.0009477779721596433
294	0.015148624999999999	-1.3465588920209209e-05	0.015148624999999999	-3.3869234034998836e-05	0.015148624999999999	-4.150687126249949e-05	0.015148624999999999	-1.4921959059551807e-05	0.015148624999999999	9.819005299604445e-05	0.015148624999999999	-0.00012396040300752367	0.015148624999999999	-0.0008197699178085112	0.015148624999999999	0.0011671769165918393	0.009248874999999998	1.894923698332079e-05	0.009248874999999998	-3.589689102558531e-05	0.009248874999999998	-1.8209603157610088e-05	0.009248874999999998	-4.3193527078323944e-05	0.009248874999999998	8.498917508012083e-05	0.009248874999999998	-0.00023882492922704967	0.009248874999999998	-0.00025889759763883145	0.009248874999999998	-0.0006441696082766789	0.02057841666666667	-5.261583171996414e-05	0.02057841666666667	-4.719954898583692e-05	0.02057841666666667	-7.334913962000323e-05	0.02057841666666667	-2.8434271647357297e-05	0.02057841666666667	5.720922821945661e-05	0.02057841666666667	0.00043132094655317716	0.02057841666666667	0.0002358231677872062	0.02057841666666667	0.0009373031821590387
295	0.015200166666666667	-1.3479788709057827e-05	0.015200166666666667	-3.389699669848338e-05	0.015200166666666667	-4.160039738150891e-05	0.015200166666666667	-1.5003814414532099e-05	0.015200166666666667	9.829549359243427e-05	0.015200166666666667	-0.0001236779509569319	0.015200166666666667	-0.0008221882055507262	0.015200166666666667	0.0011659035557737398	0.009301208333333333	1.8906121999221972e-05	0.009301208333333333	-3.5922191189830304e-05	0.009301208333333333	-1.823662970504672e-05	0.009301208333333333	-4.3183658568628637e-05	0.009301208333333333	8.496264754608594e-05	0.009301208333333333	-0.00023917643685796307	0.009301208333333333	-0.0002590301392124325	0.009301208333333333	-0.0006461598156000628	0.02062820833333333	-5.268713673162875e-05	0.02062820833333333	-4.7282307512896595e-05	0.02062820833333333	-7.36178641736929e-05	0.02062820833333333	-2.8767643239308342e-05	0.02062820833333333	5.6153202701055454e-05	0.02062820833333333	0.0004282472807559939	0.02062820833333333	0.00023035015561059233	0.02062820833333333	0.0009267490076188316
296	0.015251708333333334	-1.3482252880658453e-05	0.015251708333333334	-3.391081406095495e-05	0.015251708333333334	-4.1752746239133654e-05	0.015251708333333334	-1.5086716513182175e-05	0.015251708333333334	9.828019651109279e-05	0.015251708333333334	-0.00012359894339033272	0.015251708333333334	-0.0008234547513513965	0.015251708333333334	0.0011631431537262843	0.009353583333333332	1.884479395641972e-05	0.009353583333333332	-3.5997293255291315e-05	0.009353583333333332	-1.82594302832478e-05	0.009353583333333332	-4.322054799772778e-05	0.009353583333333332	8.503214221271263e-05	0.009353583333333332	-0.00023934414964918319	0.009353583333333332	-0.0002599612437669788	0.009353583333333332	-0.0006482965021824472	0.020677958333333333	-5.273112165215348e-05	0.020677958333333333	-4.7341702797724727e-05	0.020677958333333333	-7.384638020790075e-05	0.020677958333333333	-2.9278873407037673e-05	0.020677958333333333	5.51130811814255e-05	0.020677958333333333	0.00042575094764596834	0.020677958333333333	0.0002266973364886264	0.020677958333333333	0.0009166155711385197
297	0.015303208333333334	-1.347375148863629e-05	0.015303208333333334	-3.394740448379633e-05	0.015303208333333334	-4.1844135199819704e-05	0.015303208333333334	-1.5208557476349777e-05	0.015303208333333334	9.779178255683133e-05	0.015303208333333334	-0.00012344389104088205	0.015303208333333334	-0.0008250583020288526	0.015303208333333334	0.0011611895042519394	0.009405916666666667	1.8785265729153058e-05	0.009405916666666667	-3.60188008899848e-05	0.009405916666666667	-1.8276825551961555e-05	0.009405916666666667	-4.32377004074363e-05	0.009405916666666667	8.519280192588179e-05	0.009405916666666667	-0.00023936099750948838	0.009405916666666667	-0.00026126843503661767	0.009405916666666667	-0.0006497835850944795	0.02072775	-5.2772506688809984e-05	0.02072775	-4.7429068161280754e-05	0.02072775	-7.408891914214143e-05	0.02072775	-2.9770475718356778e-05	0.02072775	5.415184349570008e-05	0.02072775	0.00042375773993683416	0.02072775	0.0002233329632605671	0.02072775	0.0009048309362344674
298	0.01535475	-1.3491801545610885e-05	0.01535475	-3.398041262747841e-05	0.01535475	-4.189023675793861e-05	0.01535475	-1.5359288564804535e-05	0.01535475	9.777976342149158e-05	0.01535475	-0.00012364931071403968	0.01535475	-0.0008271506949451638	0.01535475	0.0011591748032315204	0.009458291666666667	1.8728504382485886e-05	0.009458291666666667	-3.603407081160013e-05	0.009458291666666667	-1.8290781078274283e-05	0.009458291666666667	-4.317379005893332e-05	0.009458291666666667	8.524735150291132e-05	0.009458291666666667	-0.0002393801428052899	0.009458291666666667	-0.0002611226393056569	0.009458291666666667	-0.0006504777694088759	0.020777541666666666	-5.280954437867044e-05	0.020777541666666666	-4.7542840569753443e-05	0.020777541666666666	-7.43856894958967e-05	0.020777541666666666	-3.0151558099735564e-05	0.020777541666666666	5.3307023080979154e-05	0.020777541666666666	0.00042131632021864633	0.020777541666666666	0.0002208687401496973	0.020777541666666666	0.0008929311937479914
299	0.015406250000000002	-1.3499532884007854e-05	0.015406250000000002	-3.3997257868763194e-05	0.015406250000000002	-4.191791804669873e-05	0.015406250000000002	-1.5354264195189372e-05	0.015406250000000002	9.801468288495071e-05	0.015406250000000002	-0.000123318466528906	0.015406250000000002	-0.0008277950778963824	0.015406250000000002	0.001155834411496369	0.009510625	1.8678163273326265e-05	0.009510625	-3.6195053710721195e-05	0.009510625	-1.8311616089389067e-05	0.009510625	-4.3131731410469954e-05	0.009510625	8.515768096532856e-05	0.009510625	-0.00023953790004269324	0.009510625	-0.0002613463032111084	0.009510625	-0.0006496593961575007	0.020827333333333333	-5.28667418237714e-05	0.020827333333333333	-4.7619017901818326e-05	0.020827333333333333	-7.462779915768739e-05	0.020827333333333333	-3.0383770739418865e-05	0.020827333333333333	5.2397314351272104e-05	0.020827333333333333	0.00041823968613001234	0.020827333333333333	0.0002185288471655109	0.020827333333333333	0.0008821547424968959
300	0.015457791666666667	-1.3503506360713868e-05	0.015457791666666667	-3.402032945239628e-05	0.015457791666666667	-4.1943563946579466e-05	0.015457791666666667	-1.537457102238397e-05	0.015457791666666667	9.784750763886118e-05	0.015457791666666667	-0.00012318119088193996	0.015457791666666667	-0.0008284653842996609	0.015457791666666667	0.0011533400197568037	0.009563	1.862532391275157e-05	0.009563	-3.6480341756063766e-05	0.009563	-1.8347094575296785e-05	0.009563	-4.323887523001908e-05	0.009563	8.517150517320588e-05	0.009563	-0.00023990625553391186	0.009563	-0.0002624049790302454	0.009563	-0.0006497198984601316	0.020877125	-5.291792970124253e-05	0.020877125	-4.768663968038994e-05	0.020877125	-7.477632742538165e-05	0.020877125	-3.064316041105474e-05	0.020877125	5.146406770338378e-05	0.020877125	0.0004152728788250538	0.020877125	0.00021571401309739336	0.020877125	0.0008717355216740132
301	0.015509333333333333	-1.354117738405846e-05	0.015509333333333333	-3.405043765580655e-05	0.015509333333333333	-4.1938373704936934e-05	0.015509333333333333	-1.5482804317843812e-05	0.015509333333333333	9.786225839586907e-05	0.015509333333333333	-0.00012351796063456874	0.015509333333333333	-0.0008295134324329639	0.015509333333333333	0.001152999875428681	0.009615333333333332	1.85656613708927e-05	0.009615333333333332	-3.669327232969972e-05	0.009615333333333332	-1.8372548669064368e-05	0.009615333333333332	-4.33361505398729e-05	0.009615333333333332	8.489539464289882e-05	0.009615333333333332	-0.00024029988281558842	0.009615333333333332	-0.00026346034131004265	0.009615333333333332	-0.0006515349675390574	0.020926874999999998	-5.298578240809851e-05	0.020926874999999998	-4.775656487720975e-05	0.020926874999999998	-7.499711655548983e-05	0.020926874999999998	-3.1066518175470804e-05	0.020926874999999998	5.07216690407488e-05	0.020926874999999998	0.0004128804359158025	0.020926874999999998	0.0002114718691749474	0.020926874999999998	0.0008601890403887694
302	0.015560833333333335	-1.3553529044206606e-05	0.015560833333333335	-3.4095855838004765e-05	0.015560833333333335	-4.192056405224199e-05	0.015560833333333335	-1.5567381206365657e-05	0.015560833333333335	9.772349201512816e-05	0.015560833333333335	-0.00012479393283514398	0.015560833333333335	-0.0008326538734825783	0.015560833333333335	0.001150400823895847	0.009667708333333332	1.8497698187235368e-05	0.009667708333333332	-3.674576892296549e-05	0.009667708333333332	-1.8399378659792366e-05	0.009667708333333332	-4.331476876886637e-05	0.009667708333333332	8.51046258972587e-05	0.009667708333333332	-0.00024061846053772347	0.009667708333333332	-0.00026465487224212116	0.009667708333333332	-0.0006522832854926496	0.020976666666666668	-5.303424253856035e-05	0.020976666666666668	-4.7818510375098346e-05	0.020976666666666668	-7.532350670829395e-05	0.020976666666666668	-3.143763564513368e-05	0.020976666666666668	4.999008509727812e-05	0.020976666666666668	0.0004105547795641914	0.020976666666666668	0.00020705317647261025	0.020976666666666668	0.0008495792966708405
303	0.015612375	-1.3560428724688364e-05	0.015612375	-3.4145325407347416e-05	0.015612375	-4.1935625929949714e-05	0.015612375	-1.5691943703074764e-05	0.015612375	9.786225839586907e-05	0.015612375	-0.00012626149838472226	0.015612375	-0.0008358054245830756	0.015612375	0.001146454277524682	0.009720041666666665	1.844630942425652e-05	0.009720041666666665	-3.6768174788342224e-05	0.009720041666666665	-1.8392695731698943e-05	0.009720041666666665	-4.329503174947575e-05	0.009720041666666665	8.529779118030165e-05	0.009720041666666665	-0.00024090640578657623	0.009720041666666665	-0.0002646449316241008	0.009720041666666665	-0.0006527354605965226	0.02102645833333333	-5.3084705858232136e-05	0.02102645833333333	-4.789707339034884e-05	0.02102645833333333	-7.555073492515186e-05	0.02102645833333333	-3.1797580334993894e-05	0.02102645833333333	4.9118545964621683e-05	0.02102645833333333	0.00040843838775985375	0.02102645833333333	0.0002041687175335501	0.02102645833333333	0.00084002139810265
304	0.015663916666666666	-1.3576877070122553e-05	0.015663916666666666	-3.4187417187469144e-05	0.015663916666666666	-4.19726700075552e-05	0.015663916666666666	-1.5765843806164392e-05	0.015663916666666666	9.804691602063452e-05	0.015663916666666666	-0.00012682640248590582	0.015663916666666666	-0.0008387940282706215	0.015663916666666666	0.0011432577930052734	0.009772416666666665	1.8382724896305174e-05	0.009772416666666665	-3.6794123674747364e-05	0.009772416666666665	-1.838080405082683e-05	0.009772416666666665	-4.3278349268800325e-05	0.009772416666666665	8.51535710656893e-05	0.009772416666666665	-0.00024115912369115447	0.009772416666666665	-0.00026482717628780215	0.009772416666666665	-0.0006543403637820995	0.02107625	-5.3137683819678104e-05	0.02107625	-4.799743661401962e-05	0.02107625	-7.576036297156046e-05	0.02107625	-3.222576957175708e-05	0.02107625	4.819102475629105e-05	0.02107625	0.0004069364322858076	0.02107625	0.00020117484808300794	0.02107625	0.0008301300844681273
305	0.015715416666666666	-1.3603305310539281e-05	0.015715416666666666	-3.4200381626331364e-05	0.015715416666666666	-4.2022028187881166e-05	0.015715416666666666	-1.5863400316192064e-05	0.015715416666666666	9.803052629062577e-05	0.015715416666666666	-0.00012742389720831143	0.015715416666666666	-0.0008411197322554778	0.015715416666666666	0.00113974732910606	0.00982475	1.8330798874957498e-05	0.00982475	-3.679911384520989e-05	0.00982475	-1.8400066608272568e-05	0.00982475	-4.3299731039806855e-05	0.00982475	8.520363711583973e-05	0.00982475	-0.00024140494928924427	0.00982475	-0.00026530763949210564	0.00982475	-0.0006552956632973235	0.021126041666666664	-5.319142895997044e-05	0.021126041666666664	-4.807517697989575e-05	0.021126041666666664	-7.599846609048465e-05	0.021126041666666664	-3.2582392624378655e-05	0.021126041666666664	4.719925139292523e-05	0.021126041666666664	0.00040447423452746504	0.021126041666666664	0.0001983326613870195	0.021126041666666664	0.000820603939715777
306	0.015766958333333334	-1.3624127560564584e-05	0.015766958333333334	-3.4210147601658495e-05	0.015766958333333334	-4.2056833337719284e-05	0.015766958333333334	-1.595425766673285e-05	0.015766958333333334	9.79720695869279e-05	0.015766958333333334	-0.00012821199768513748	0.015766958333333334	-0.0008422825842479056	0.015766958333333334	0.0011367165559259935	0.009877125	1.8273339092410837e-05	0.009877125	-3.6822467842974506e-05	0.009877125	-1.8454512816563082e-05	0.009877125	-4.3363641388309825e-05	0.009877125	8.526603286490774e-05	0.009877125	-0.00024148229628428197	0.009877125	-0.0002654352107566963	0.009877125	-0.0006553880089171288	0.021175833333333335	-5.3235840090965374e-05	0.021175833333333335	-4.816254234345178e-05	0.021175833333333335	-7.618877687664397e-05	0.021175833333333335	-3.283544098855886e-05	0.021175833333333335	4.6387511295648156e-05	0.021175833333333335	0.0004022420793565507	0.021175833333333335	0.00019616931718272423	0.021175833333333335	0.0008113159485822371
307	0.015818458333333334	-1.3644426174124755e-05	0.015818458333333334	-3.42380808498649e-05	0.015818458333333334	-4.2107616290260864e-05	0.015818458333333334	-1.593164800346464e-05	0.015818458333333334	9.811848450833955e-05	0.015818458333333334	-0.00012864555170684987	0.015818458333333334	-0.0008438231779703579	0.015818458333333334	0.0011337686384155984	0.009929458333333334	1.821171555750573e-05	0.009929458333333334	-3.689432629763487e-05	0.009929458333333334	-1.8466306219080884e-05	0.009929458333333334	-4.342097273034927e-05	0.009929458333333334	8.527798893658546e-05	0.009929458333333334	-0.00024147923303695365	0.009929458333333334	-0.0002639159529692958	0.009929458333333334	-0.0006558083407038267	0.021225583333333336	-5.3292653946643145e-05	0.021225583333333336	-4.8264715395746146e-05	0.021225583333333336	-7.642874017618477e-05	0.021225583333333336	-3.3237661061456355e-05	0.021225583333333336	4.567946527035861e-05	0.021225583333333336	0.00039950828293047047	0.021225583333333336	0.00019364292900851224	0.021225583333333336	0.0008032147563157592
308	0.01587	-1.3667250563575567e-05	0.01587	-3.4268018468553304e-05	0.01587	-4.214669575674576e-05	0.01587	-1.5883916492120612e-05	0.01587	9.794092909991113e-05	0.01587	-0.00012917984037597637	0.01587	-0.0008462933126166946	0.01587	0.001130807638431044	0.009981833333333334	1.8157801680193373e-05	0.009981833333333334	-3.70129426495291e-05	0.009981833333333334	-1.8435151980763033e-05	0.009981833333333334	-4.344916847233589e-05	0.009981833333333334	8.518121948144402e-05	0.009981833333333334	-0.00024142256296138162	0.009981833333333334	-0.00026349844701245307	0.009981833333333334	-0.0006566744789309635	0.021275375	-5.331767250124394e-05	0.021275375	-4.8362528406356426e-05	0.021275375	-7.670104200029095e-05	0.021275375	-3.3605456893880586e-05	0.021275375	4.480474533794807e-05	0.021275375	0.0003972108253476412	0.021275375	0.0001914945044194189	0.021275375	0.0007956891019614034
309	0.015921541666666667	-1.3681296341699145e-05	0.015921541666666667	-3.430661326187667e-05	0.015921541666666667	-4.221376182032271e-05	0.015921541666666667	-1.5881613656047e-05	0.015921541666666667	9.747491444332841e-05	0.015921541666666667	-0.0001296499353972409	0.015921541666666667	-0.0008491782224959979	0.015921541666666667	0.0011263421539182562	0.010034166666666665	1.8099938953870094e-05	0.010034166666666665	-3.711718731049125e-05	0.010034166666666665	-1.8427486269126458e-05	0.010034166666666665	-4.33946567044951e-05	0.010034166666666665	8.517262605492566e-05	0.010034166666666665	-0.00024156576977397593	0.010034166666666665	-0.0002639772534470863	0.010034166666666665	-0.0006566840319261157	0.02132516666666667	-5.333936661417717e-05	0.02132516666666667	-4.8417316854688186e-05	0.02132516666666667	-7.693857275594848e-05	0.02132516666666667	-3.383283806121677e-05	0.02132516666666667	4.399173292076942e-05	0.02132516666666667	0.00039504842502581777	0.02132516666666667	0.00019037801988179993	0.02132516666666667	0.0007878379709946753
310	0.015973041666666667	-1.3686378695625438e-05	0.015973041666666667	-3.433974934410016e-05	0.015973041666666667	-4.225385898124732e-05	0.015973041666666667	-1.5898152206030216e-05	0.015973041666666667	9.726512589921618e-05	0.015973041666666667	-0.0001303738422262052	0.015973041666666667	-0.0008517779744026362	0.015973041666666667	0.0011232503291921164	0.010086541666666666	1.8029638696308335e-05	0.010086541666666666	-3.715910474237646e-05	0.010086541666666666	-1.8422670629765022e-05	0.010086541666666666	-4.3494751588547584e-05	0.010086541666666666	8.50952852162605e-05	0.010086541666666666	-0.0002418866449316071	0.010086541666666666	-0.00026388116080622586	0.010086541666666666	-0.000658253907462801	0.021374958333333333	-5.338062378769261e-05	0.021374958333333333	-4.8542524089464356e-05	0.021374958333333333	-7.718583368713896e-05	0.021374958333333333	-3.410672214989394e-05	0.021374958333333333	4.3239155698920774e-05	0.021374958333333333	0.0003929572636988109	0.021374958333333333	0.00018767010972262982	0.021374958333333333	0.0007801694244690338
311	0.01602458333333333	-1.3693093563237147e-05	0.01602458333333333	-3.437305601104552e-05	0.01602458333333333	-4.2253655442359394e-05	0.01602458333333333	-1.5895640021222658e-05	0.01602458333333333	9.734325027892467e-05	0.01602458333333333	-0.00013072740108673603	0.01602458333333333	-0.0008534778121877459	0.01602458333333333	0.0011243405353719967	0.010138874999999999	1.7976127762772603e-05	0.010138874999999999	-3.7153116537821434e-05	0.010138874999999999	-1.8435839929243235e-05	0.010138874999999999	-4.3356827417329743e-05	0.010138874999999999	8.550963782534106e-05	0.010138874999999999	-0.00024210719873923913	0.010138874999999999	-0.00026344543038301266	0.010138874999999999	-0.0006598906539655514	0.021424750000000003	-5.343483775950216e-05	0.021424750000000003	-4.8612696081096464e-05	0.021424750000000003	-7.738401446821467e-05	0.021424750000000003	-3.447693371849174e-05	0.021424750000000003	4.2361891126706785e-05	0.021424750000000003	0.00039075182315095246	0.021424750000000003	0.00018506663686987477	0.021424750000000003	0.0007720841091104777
312	0.016076125	-1.3724912179030252e-05	0.016076125	-3.441288754360245e-05	0.016076125	-4.224144310908285e-05	0.016076125	-1.5922436659170147e-05	0.016076125	9.738422460394661e-05	0.016076125	-0.00013215645044759735	0.016076125	-0.000855570205104058	0.016076125	0.0011226354529066643	0.010191249999999999	1.7913026767353206e-05	0.010191249999999999	-3.714453344462589e-05	0.010191249999999999	-1.8435545094180285e-05	0.010191249999999999	-4.3248273810681265e-05	0.010191249999999999	8.561163806184149e-05	0.010191249999999999	-0.00024209724318542238	0.010191249999999999	-0.0002638612795701855	0.010191249999999999	-0.000662221584782699	0.021474499999999997	-5.347639328034675e-05	0.021474499999999997	-4.865440440437605e-05	0.021474499999999997	-7.754685181757509e-05	0.021474499999999997	-3.480849350831263e-05	0.021474499999999997	4.154315326997058e-05	0.021474499999999997	0.0003888610214968667	0.021474499999999997	0.00018173956267982026	0.021474499999999997	0.0007630541177306463
313	0.016127625	-1.375321935029246e-05	0.016127625	-3.444645008763061e-05	0.016127625	-4.227177040338625e-05	0.016127625	-1.5962631616091406e-05	0.016127625	9.716514854616266e-05	0.016127625	-0.00013334057635200122	0.016127625	-0.0008549850757575494	0.016127625	0.0011225220714639564	0.010243583333333334	1.7861906633558776e-05	0.010243583333333334	-3.715216840543355e-05	0.010243583333333334	-1.843338297038536e-05	0.010243583333333334	-4.323394097517141e-05	0.010243583333333334	8.560902267116199e-05	0.010243583333333334	-0.00024197701072778971	0.010243583333333334	-0.0002637569030809749	0.010243583333333334	-0.0006631131976635744	0.021524291666666667	-5.349587109883493e-05	0.021524291666666667	-4.869372704447001e-05	0.021524291666666667	-7.77165575261352e-05	0.021524291666666667	-3.5061541872492896e-05	0.021524291666666667	4.072632389308675e-05	0.021524291666666667	0.0003871408966011954	0.021524291666666667	0.00017707966953171681	0.021524291666666667	0.0007537581881431449
314	0.016179166666666665	-1.3768189192766272e-05	0.016179166666666665	-3.4486665435811754e-05	0.016179166666666665	-4.231705780595339e-05	0.016179166666666665	-1.595760724647629e-05	0.016179166666666665	9.701709465175015e-05	0.016179166666666665	-0.00013430446866451005	0.016179166666666665	-0.0008522186730876647	0.016179166666666665	0.0011191467931310488	0.010295958333333332	1.7783117693769463e-05	0.010295958333333332	-3.714094052189288e-05	0.010295958333333332	-1.847701855970122e-05	0.010295958333333332	-4.324145983970118e-05	0.010295958333333332	8.548535205474568e-05	0.010295958333333332	-0.00024193029620603427	0.010295958333333332	-0.0002641893199648476	0.010295958333333332	-0.0006616261147515422	0.02157408333333333	-5.3517479969674116e-05	0.02157408333333333	-4.884879645153509e-05	0.02157408333333333	-7.779640220183214e-05	0.02157408333333333	-3.5349316444168026e-05	0.02157408333333333	4.010797642086633e-05	0.02157408333333333	0.00038502005235968177	0.02157408333333333	0.00017347160925535772	0.02157408333333333	0.0007444106586049016
315	0.016230666666666668	-1.37847915489255e-05	0.016230666666666668	-3.453101746349827e-05	0.016230666666666668	-4.2351964725235476e-05	0.016230666666666668	-1.585732920290707e-05	0.016230666666666668	9.682369583764668e-05	0.016230666666666668	-0.00013499479727766965	0.016230666666666668	-0.0008498929691028092	0.016230666666666668	0.001115178442636285	0.010348291666666667	1.770830446590951e-05	0.010348291666666667	-3.713510202245172e-05	0.010348291666666667	-1.8473578817300195e-05	0.010348291666666667	-4.310612027816544e-05	0.010348291666666667	8.546741794722914e-05	0.010348291666666667	-0.0002421577423201547	0.010348291666666667	-0.00026463830454542093	0.010348291666666667	-0.0006621515294849153	0.021623875	-5.354829498666964e-05	0.021623875	-4.89267013472861e-05	0.021623875	-7.795265737362614e-05	0.021623875	-3.5553144183812e-05	0.021623875	3.940438351523275e-05	0.021623875	0.0003825430131440857	0.021623875	0.00017153703248416033	0.021623875	0.0007378336494988011
316	0.016282208333333333	-1.379865251417903e-05	0.016282208333333333	-3.4555496371086795e-05	0.016282208333333333	-4.237079207237012e-05	0.016282208333333333	-1.5786988028294875e-05	0.016282208333333333	9.66341212938785e-05	0.016282208333333333	-0.00013541156219148002	0.016282208333333333	-0.0008482338681709374	0.016282208333333333	0.0011138353086226729	0.010400666666666667	1.7644666212121283e-05	0.010400666666666667	-3.714348550882876e-05	0.010400666666666667	-1.851731268497037e-05	0.010400666666666667	-4.3118573397542856e-05	0.010400666666666667	8.522829651367501e-05	0.010400666666666667	-0.00024274741743083748	0.010400666666666667	-0.00026541532952065633	0.010400666666666667	-0.0006632119119468146	0.021673666666666664	-5.357953621413536e-05	0.021673666666666664	-4.8990374408860845e-05	0.021673666666666664	-7.814368361386877e-05	0.021673666666666664	-3.575938765962954e-05	0.021673666666666664	3.8709696848910964e-05	0.021673666666666664	0.00038041623231967057	0.021673666666666664	0.00016907032277075653	0.021673666666666664	0.0007292243961788649
317	0.01633375	-1.3799299359224194e-05	0.01633375	-3.457852530853941e-05	0.01633375	-4.238961941950478e-05	0.01633375	-1.5843512186465404e-05	0.01633375	9.656036750883905e-05	0.01633375	-0.00013581647597030042	0.01633375	-0.0008455933794110611	0.01633375	0.0011124267622382687	0.010452999999999999	1.759956337205778e-05	0.010452999999999999	-3.717991375320519e-05	0.010452999999999999	-1.8548565201642547e-05	0.010452999999999999	-4.3127737013688505e-05	0.010452999999999999	8.512741715889436e-05	0.010452999999999999	-0.00024348719166060302	0.010452999999999999	-0.0002652297713176149	0.010452999999999999	-0.0006632310179371189	0.021723416666666665	-5.361124627311831e-05	0.021723416666666665	-4.902862760476815e-05	0.021723416666666665	-7.830981205201238e-05	0.021723416666666665	-3.604323666002263e-05	0.021723416666666665	3.806272217890265e-05	0.021723416666666665	0.0003777833578029139	0.021723416666666665	0.00016599688203913676	0.021723416666666665	0.0007222742797366297
318	0.01638525	-1.380367326381531e-05	0.01638525	-3.461422016159097e-05	0.01638525	-4.243897759983075e-05	0.01638525	-1.6005757455288213e-05	0.01638525	9.658549842818582e-05	0.01638525	-0.0001364376729626858	0.01638525	-0.0008469117721158514	0.01638525	0.001109544257098666	0.010505374999999999	1.7548523827018676e-05	0.010505374999999999	-3.716354599408811e-05	0.010505374999999999	-1.8520555870662765e-05	0.010505374999999999	-4.312679715562228e-05	0.010505374999999999	8.524660424843149e-05	0.010505374999999999	-0.0002442836359659406	0.010505374999999999	-0.0002661906977262215	0.010505374999999999	-0.0006643136907210396	0.021773208333333335	-5.364333992152444e-05	0.021773208333333335	-4.916370663203652e-05	0.021773208333333335	-7.847064612993955e-05	0.021773208333333335	-3.63113833752876e-05	0.021773208333333335	3.7390301110860414e-05	0.021773208333333335	0.0003746963346942023	0.021773208333333335	0.00016418912199715673	0.021773208333333335	0.0007171500077052619
319	0.016436791666666666	-1.380123989435969e-05	0.016436791666666666	-3.464692978200977e-05	0.016436791666666666	-4.249088001625601e-05	0.016436791666666666	-1.6133041485538874e-05	0.016436791666666666	9.674120086326919e-05	0.016436791666666666	-0.00013706084514423597	0.016436791666666666	-0.0008487449305115584	0.016436791666666666	0.0011054145560892806	0.010557708333333332	1.7477202778556135e-05	0.010557708333333332	-3.717691965092768e-05	0.010557708333333332	-1.8526354293567356e-05	0.010557708333333332	-4.319869629768815e-05	0.010557708333333332	8.500524105143775e-05	0.010557708333333332	-0.00024502034694837783	0.010557708333333332	-0.00026719967045525856	0.010557708333333332	-0.0006656097137300273	0.021823	-5.3694740904230665e-05	0.021823	-4.9243010031723915e-05	0.021823	-7.862289475886702e-05	0.021823	-3.664535890128205e-05	0.021823	3.6887734749693556e-05	0.021823	0.0003729613683412775	0.021823	0.00016317210156088427	0.021823	0.0007093941381860573
320	0.016488333333333334	-1.3795757112548292e-05	0.016488333333333334	-3.4682880512144145e-05	0.016488333333333334	-4.252812763274944e-05	0.016488333333333334	-1.6213850096849334e-05	0.016488333333333334	9.676196118794696e-05	0.016488333333333334	-0.00013741637919393205	0.016488333333333334	-0.0008500892466684096	0.016488333333333334	0.0011027021231137387	0.010610083333333332	1.7414048057299855e-05	0.010610083333333332	-3.7202419421991184e-05	0.010610083333333332	-1.8531661324700364e-05	0.010610083333333332	-4.327905416235001e-05	0.010610083333333332	8.50422301481907e-05	0.010610083333333332	-0.00024557249727928974	0.010610083333333332	-0.0002674531562147701	0.010610083333333332	-0.000667568077736237	0.021872791666666665	-5.3732375288749404e-05	0.021872791666666665	-4.929508373712032e-05	0.021872791666666665	-7.876856121022807e-05	0.021872791666666665	-3.692437642932802e-05	0.021872791666666665	3.626938727747313e-05	0.021872791666666665	0.00037060306078370923	0.021872791666666665	0.00016143396638984686	0.021872791666666665	0.0007024479909708028
321	0.016539833333333333	-1.3792153261582373e-05	0.016539833333333333	-3.477917558764044e-05	0.016539833333333333	-4.253311433550402e-05	0.016539833333333333	-1.6362487697964428e-05	0.016539833333333333	9.631069728837213e-05	0.016539833333333333	-0.0001375487168679854	0.016539833333333333	-0.0008512891321637811	0.016539833333333333	0.001099963525189881	0.010662416666666667	1.7366742457924134e-05	0.010662416666666667	-3.719732944811941e-05	0.010662416666666667	-1.850827107637339e-05	0.010662416666666667	-4.323629062033698e-05	0.010662416666666667	8.498768057116112e-05	0.010662416666666667	-0.00024631227150905525	0.010662416666666667	-0.0002686394032984985	0.010662416666666667	-0.0006693544878297064	0.021922583333333332	-5.375897082208994e-05	0.021922583333333332	-4.933802603446142e-05	0.021922583333333332	-7.895100200147105e-05	0.021922583333333332	-3.712790220195033e-05	0.021922583333333332	3.5970392100576437e-05	0.021922583333333332	0.0003688873883252136	0.021922583333333332	0.00015875838206361517	0.021922583333333332	0.0006977762108151705
322	0.016591375000000002	-1.3799607380674274e-05	0.016591375000000002	-3.483099069690883e-05	0.016591375000000002	-4.252008784667573e-05	0.016591375000000002	-1.6460462905459995e-05	0.016591375000000002	9.603207187822304e-05	0.016591375000000002	-0.0001380978194558491	0.016591375000000002	-0.000851811304555286	0.016591375000000002	0.0010955416489242876	0.010714791666666666	1.730812756988449e-05	0.010714791666666666	-3.7259157660150096e-05	0.010714791666666666	-1.8596033646776696e-05	0.010714791666666666	-4.3225482252575446e-05	0.010714791666666666	8.479675705155776e-05	0.010714791666666666	-0.00024656498941363366	0.010714791666666666	-0.00027021996156368917	0.010714791666666666	-0.0006686061698761134	0.021972375	-5.378215667166887e-05	0.021972375	-4.941757622896114e-05	0.021972375	-7.920785001737786e-05	0.021972375	-3.7501435407786756e-05	0.021972375	3.540929902393193e-05	0.021972375	0.00036646081006427964	0.021972375	0.00015569240113959637	0.021972375	0.0006888494193368232
323	0.016642874999999998	-1.3801301498649706e-05	0.016642874999999998	-3.486497970274168e-05	0.016642874999999998	-4.252018961611969e-05	0.016642874999999998	-1.6495005446564248e-05	0.016642874999999998	9.55627792756386e-05	0.016642874999999998	-0.00013896887787760416	0.016642874999999998	-0.0008526964052756368	0.016642874999999998	0.0010925021540947825	0.010767125	1.7255100168880708e-05	0.010767125	-3.736140625292724e-05	0.010767125	-1.8637113998880365e-05	0.010767125	-4.324474934293295e-05	0.010767125	8.470783376845479e-05	0.010767125	-0.00024621884246554457	0.010767125	-0.0002713763867933572	0.010767125	-0.0006700645938026893	0.022022125	-5.3817361656507466e-05	0.022022125	-4.951974928125548e-05	0.022022125	-7.936110028202193e-05	0.022022125	-3.792056563389911e-05	0.022022125	3.507785968954217e-05	0.022022125	0.000364206392707485	0.022022125	0.00015248965707622574	0.022022125	0.000677275153462719
324	0.016694416666666666	-1.3819875192089433e-05	0.016694416666666666	-3.489781726170189e-05	0.016694416666666666	-4.251520291336511e-05	0.016694416666666666	-1.658858433064654e-05	0.016694416666666666	9.560867051966315e-05	0.016694416666666666	-0.0001396690824365887	0.016694416666666666	-0.0008533741183795043	0.016694416666666666	0.0010884378654561903	0.010819500000000001	1.7193019964362086e-05	0.010819500000000001	-3.7431118934288715e-05	0.010819500000000001	-1.862345330763058e-05	0.010819500000000001	-4.3214673884813914e-05	0.010819500000000001	8.459798735991589e-05	0.010819500000000001	-0.00024578079809760886	0.010819500000000001	-0.0002714410008104875	0.010819500000000001	-0.0006725197135568156	0.022071916666666667	-5.384293428471951e-05	0.022071916666666667	-4.957420866983749e-05	0.022071916666666667	-7.948315674863391e-05	0.022071916666666667	-3.8172708097014305e-05	0.022071916666666667	3.446269301707599e-05	0.022071916666666667	0.0003615542242962988	0.022071916666666667	0.00014913025705323336	0.022071916666666667	0.00066721316306805
325	0.016745958333333335	-1.3816117330398479e-05	0.016745958333333335	-3.4905664158907963e-05	0.016745958333333335	-4.2525074549430306e-05	0.016745958333333335	-1.664364304767934e-05	0.016745958333333335	9.544422689524175e-05	0.016745958333333335	-0.00013979944492147723	0.016745958333333335	-0.0008536185394989314	0.016745958333333335	0.0010863839170132958	0.010871833333333332	1.7127259540016967e-05	0.010871833333333332	-3.748960373210952e-05	0.010871833333333332	-1.866531988656877e-05	0.010871833333333332	-4.3053488226457095e-05	0.010871833333333332	8.427853606977713e-05	0.010871833333333332	-0.00024630844244989496	0.010871833333333332	-0.00027161164808649864	0.010871833333333332	-0.0006731533955685812	0.022121708333333334	-5.3885129121269405e-05	0.022121708333333334	-4.962537746092211e-05	0.022121708333333334	-7.966588372151021e-05	0.022121708333333334	-3.848856560170702e-05	0.022121708333333334	3.380045050824727e-05	0.022121708333333334	0.00035877738764418364	0.022121708333333334	0.0001468276631070523	0.022121708333333334	0.0006608822460347177
326	0.016797458333333334	-1.381349914807281e-05	0.016797458333333334	-3.4912359609241406e-05	0.016797458333333334	-4.2555300074289725e-05	0.016797458333333334	-1.6569742944589713e-05	0.016797458333333334	9.53371473258512e-05	0.016797458333333334	-0.0001395683477891748	0.016797458333333334	-0.0008539148075224803	0.016797458333333334	0.0010832397623905222	0.010924208333333333	1.7069584854122782e-05	0.010924208333333333	-3.749339626166104e-05	0.010924208333333333	-1.8706596795381075e-05	0.010924208333333333	-4.295339334240464e-05	0.010924208333333333	8.430095370417282e-05	0.010924208333333333	-0.0002466875193067625	0.010924208333333333	-0.00027173590581174955	0.010924208333333333	-0.0006744143909286766	0.0221715	-5.393657272502265e-05	0.0221715	-4.969966269942597e-05	0.0221715	-7.984345942498672e-05	0.0221715	-3.895178301298687e-05	0.0221715	3.328007166845683e-05	0.0221715	0.00035615490214750445	0.0221715	0.00014501990306507227	0.0221715	0.000654364775333318
327	0.016849	-1.3815070057468211e-05	0.016849	-3.493116657482772e-05	0.016849	-4.2580233588062645e-05	0.016849	-1.654838937372528e-05	0.016849	9.534206424485378e-05	0.016849	-0.00013952588122212778	0.016849	-0.0008557331525170096	0.016849	0.0010795505046778079	0.010976541666666666	1.7011587813207292e-05	0.010976541666666666	-3.747647958379307e-05	0.010976541666666666	-1.8710921042970935e-05	0.010976541666666666	-4.2950338803689416e-05	0.010976541666666666	8.428414047837605e-05	0.010976541666666666	-0.0002472771944174451	0.010976541666666666	-0.000272098738369482	0.010976541666666666	-0.0006741883033767404	0.022221291666666667	-5.395315231231346e-05	0.022221291666666667	-4.974926845669932e-05	0.022221291666666667	-8.000615368353048e-05	0.022221291666666667	-3.925254216659488e-05	0.022221291666666667	3.261528451982479e-05	0.022221291666666667	0.00035346859838463526	0.022221291666666667	0.0001429286703342531	0.022221291666666667	0.0006471606283643541
328	0.016900541666666668	-1.3831980435077519e-05	0.016900541666666668	-3.497372746293458e-05	0.016900541666666668	-4.263010061560847e-05	0.016900541666666668	-1.6571417734461434e-05	0.016900541666666668	9.532676716351231e-05	0.016900541666666668	-0.00013930070965732048	0.016900541666666668	-0.0008577885119303778	0.016900541666666668	0.0010779893294282205	0.011028916666666666	1.6958909630143252e-05	0.011028916666666666	-3.74907514713159e-05	0.011028916666666666	-1.8704041558168882e-05	0.011028916666666666	-4.2873975335809005e-05	0.011028916666666666	8.426471186189981e-05	0.011028916666666666	-0.00024762870204835853	0.011028916666666666	-0.000273546755061072	0.011028916666666666	-0.0006757645475768601	0.022271041666666668	-5.3982049382193083e-05	0.022271041666666668	-4.980545540896747e-05	0.022271041666666668	-8.020934264318932e-05	0.022271041666666668	-3.9411678787028016e-05	0.022271041666666668	3.2208778311235394e-05	0.022271041666666668	0.0003509618762545325	0.022271041666666668	0.00013887550820436618	0.022271041666666668	0.0006382774983827883
329	0.016952041666666667	-1.3842083538640092e-05	0.016952041666666667	-3.4983621376803114e-05	0.016952041666666667	-4.270510469581517e-05	0.016952041666666667	-1.663673453945846e-05	0.016952041666666667	9.544477321957546e-05	0.016952041666666667	-0.00013892147333764465	0.016952041666666667	-0.000856933038012381	0.016952041666666667	0.0010760095150055588	0.011081249999999999	1.6903733195664136e-05	0.011081249999999999	-3.752752902762471e-05	0.011081249999999999	-1.8717505692710038e-05	0.011081249999999999	-4.2744744851703715e-05	0.011081249999999999	8.409956862185145e-05	0.011081249999999999	-0.0002479909310449207	0.011081249999999999	-0.00027351196289800167	0.011081249999999999	-0.000675770916240295	0.02232083333333333	-5.4009582578568067e-05	0.02232083333333333	-4.983046394994772e-05	0.02232083333333333	-8.044930594273008e-05	0.02232083333333333	-3.960040817558729e-05	0.02232083333333333	3.14644711687479e-05	0.02232083333333333	0.0003492031635700022	0.02232083333333333	0.00013690860560023094	0.02232083333333333	0.0006319862736192576
330	0.017003583333333332	-1.385237145507271e-05	0.017003583333333332	-3.499816372434264e-05	0.017003583333333332	-4.279435649817782e-05	0.017003583333333332	-1.6498564375041635e-05	0.017003583333333332	9.548957181493272e-05	0.017003583333333332	-0.0001390182576067287	0.017003583333333332	-0.0008565293728302964	0.017003583333333332	0.001072751978940077	0.011133625	1.6845037718869165e-05	0.011133625	-3.754170111173828e-05	0.011133625	-1.8775784756818836e-05	0.011133625	-4.270198130969068e-05	0.011133625	8.39643155609974e-05	0.011133625	-0.0002483179326972085	0.011133625	-0.0002738930199221042	0.011133625	-0.0006791144645435797	0.022370625	-5.4036732185519865e-05	0.022370625	-4.9888707525651755e-05	0.022370625	-8.056792822974219e-05	0.022370625	-3.9948274184579634e-05	0.022370625	3.0376001492853677e-05	0.022370625	0.00034671721948005443	0.022370625	0.00013428523992720594	0.022370625	0.0006250798186738039
331	0.017055083333333335	-1.385649894250376e-05	0.017055083333333335	-3.500387831252532e-05	0.017055083333333335	-4.288503307275606e-05	0.017055083333333335	-1.6501704606051084e-05	0.017055083333333335	9.526831045981432e-05	0.017055083333333335	-0.00013896690268843913	0.017055083333333335	-0.0008591291247369349	0.017055083333333335	0.0010691368552475954	0.011185958333333334	1.6785724394950037e-05	0.011185958333333334	-3.756006493904038e-05	0.011185958333333334	-1.878698848921075e-05	0.011185958333333334	-4.2729237193611076e-05	0.011185958333333334	8.406631579749783e-05	0.011185958333333334	-0.00024853695488117635	0.011185958333333334	-0.00027533772307435447	0.011185958333333334	-0.0006817351695470115	0.022420416666666665	-5.408459562132342e-05	0.022420416666666665	-4.995550665484901e-05	0.022420416666666665	-8.078800190576706e-05	0.022420416666666665	-4.000957348998373e-05	0.022420416666666665	2.9925600247656117e-05	0.022420416666666665	0.0003444138253143236	0.022420416666666665	0.00012950350325495317	0.022420416666666665	0.0006165737652553519
332	0.017106625	-1.3873316913678045e-05	0.017106625	-3.503142774510753e-05	0.017106625	-4.295159028911318e-05	0.017106625	-1.65065196269323e-05	0.017106625	9.510605213272749e-05	0.017106625	-0.00013927997017108815	0.017106625	-0.0008612363310544232	0.017106625	0.0010655784222764666	0.011238333333333331	1.673159561429014e-05	0.011238333333333331	-3.760637372093261e-05	0.011238333333333331	-1.884261403775304e-05	0.011238333333333331	-4.272853230006139e-05	0.011238333333333331	8.386007356105738e-05	0.011238333333333331	-0.0002489129684907155	0.011238333333333331	-0.00027574860195251694	0.011238333333333331	-0.0006836393999140253	0.022470208333333335	-5.411856459579843e-05	0.022470208333333335	-5.000511241212236e-05	0.022470208333333335	-8.088086784578014e-05	0.022470208333333335	-4.034626671917341e-05	0.022470208333333335	2.9182565425070205e-05	0.022470208333333335	0.00034240726029366117	0.022470208333333335	0.00012750924802294755	0.022470208333333335	0.0006088377418710481
333	0.017158166666666665	-1.389195221140779e-05	0.017158166666666665	-3.505714339192962e-05	0.017158166666666665	-4.301926696935395e-05	0.017158166666666665	-1.6526617105392954e-05	0.017158166666666665	9.487604958827108e-05	0.017158166666666665	-0.00013941527062888916	0.017158166666666665	-0.0008621288384753637	0.017158166666666665	0.001065268803721381	0.011290666666666666	1.6671342088225555e-05	0.011290666666666666	-3.766525773239041e-05	0.011290666666666666	-1.8912391669316694e-05	0.011290666666666666	-4.2647234577333334e-05	0.011290666666666666	8.379655693026957e-05	0.011290666666666666	-0.0002492093376697209	0.011290666666666666	-0.0002760252824874089	0.011290666666666666	-0.0006841711833108328	0.022519958333333336	-5.415739236963372e-05	0.022519958333333336	-5.006565940607456e-05	0.022519958333333336	-8.107446972072272e-05	0.022519958333333336	-4.055009445881739e-05	0.022519958333333336	2.8372097647694857e-05	0.022519958333333336	0.0003403635916298652	0.022519958333333336	0.00012563683631509185	0.022519958333333336	0.0006012803337008503
334	0.017209666666666668	-1.3894508789443442e-05	0.017209666666666668	-3.5071643093288674e-05	0.017209666666666668	-4.309335512456491e-05	0.017209666666666668	-1.6594446095197586e-05	0.017209666666666668	9.478372077588829e-05	0.017209666666666668	-0.0001390715877141831	0.017209666666666668	-0.0008656581313058856	0.017209666666666668	0.0010651030923820393	0.011343041666666666	1.6610148360015515e-05	0.011343041666666666	-3.7738663139894156e-05	0.011343041666666666	-1.8945609753075165e-05	0.011343041666666666	-4.2559827777174826e-05	0.011343041666666666	8.410031587633133e-05	0.011343041666666666	-0.000249445973525826	0.011343041666666666	-0.0002757552290311972	0.011343041666666666	-0.0006844959851460092	0.02256975	-5.418620419741931e-05	0.02256975	-5.007577799337908e-05	0.02256975	-8.134276500196237e-05	0.02256975	-4.078140119743561e-05	0.02256975	2.8020301194878066e-05	0.02256975	0.00033809433281581705	0.02256975	0.00012439353504825496	0.02256975	0.0005937546793464946
335	0.017261208333333333	-1.3909293819047206e-05	0.017261208333333333	-3.5085417809579774e-05	0.017261208333333333	-4.313477528826113e-05	0.017261208333333333	-1.665411048437756e-05	0.017261208333333333	9.45914146104521e-05	0.017261208333333333	-0.00013866864912452772	0.017261208333333333	-0.0008670542943668584	0.017261208333333333	0.0010636858243481956	0.011395375	1.6554246626738472e-05	0.011395375	-3.7801239877494224e-05	0.011395375	-1.8971850073677274e-05	0.011395375	-4.2587788554644905e-05	0.011395375	8.40846235322543e-05	0.011395375	-0.0002500739392281114	0.011395375	-0.00027551334065937556	0.011395375	-0.0006854035196854724	0.02261954166666667	-5.4227546613028794e-05	0.02261954166666667	-5.010638055010493e-05	0.02261954166666667	-8.149415508598988e-05	0.02261954166666667	-4.0869877534792144e-05	0.02261954166666667	2.7627790505207217e-05	0.02261954166666667	0.00033582062156459327	0.02261954166666667	0.00012083023361750161	0.02261954166666667	0.000585522502589672
336	0.01731275	-1.3912990076448147e-05	0.01731275	-3.5112029026191686e-05	0.01731275	-4.321161121845931e-05	0.01731275	-1.6743711742514567e-05	0.01731275	9.469904050417636e-05	0.01731275	-0.00013904986063336837	0.01731275	-0.0008680097587428019	0.01731275	0.0010633325975459146	0.01144775	1.650385179174197e-05	0.01144775	-3.782484338378197e-05	0.01144775	-1.8983643476195072e-05	0.01144775	-4.266015762574387e-05	0.01144775	8.389855716676998e-05	0.01144775	-0.0002502937272239114	0.01144775	-0.00027539239647346474	0.01144775	-0.0006873236717110727	0.022669333333333333	-5.426194179797401e-05	0.022669333333333333	-5.0156726691815195e-05	0.022669333333333333	-8.16053366505356e-05	0.022669333333333333	-4.107763084571817e-05	0.022669333333333333	2.7144308942565804e-05	0.022669333333333333	0.00033498949995840156	0.022669333333333333	0.00011801788615191756	0.022669333333333333	0.00057809210968284
337	0.01736425	-1.3921121842730218e-05	0.01736425	-3.510699677689648e-05	0.01736425	-4.328885422643337e-05	0.01736425	-1.675773810769023e-05	0.01736425	9.502082553668186e-05	0.01736425	-0.000139471563520091	0.01736425	-0.000870113261709997	0.01736425	0.001063053504763865	0.011500083333333333	1.6451093019922604e-05	0.011500083333333333	-3.78401133053973e-05	0.011500083333333333	-1.9006837167813412e-05	0.011500083333333333	-4.268788343869736e-05	0.011500083333333333	8.387800766857396e-05	0.011500083333333333	-0.00025081907414070144	0.011500083333333333	-0.0002754222183275247	0.011500083333333333	-0.0006895431509181101	0.022719125000000003	-5.427758372223038e-05	0.022719125000000003	-5.020106749309268e-05	0.022719125000000003	-8.175658364374647e-05	0.022719125000000003	-4.145780732603188e-05	0.022719125000000003	2.6775336171076223e-05	0.022719125000000003	0.0003332411762939488	0.022719125000000003	0.00011548403817010515	0.022719125000000003	0.0005718842386858917
338	0.017415791666666666	-1.3919612537624835e-05	0.017415791666666666	-3.5121539124436003e-05	0.017415791666666666	-4.3371491014937906e-05	0.017415791666666666	-1.6840849555074298e-05	0.017415791666666666	9.525192072980556e-05	0.017415791666666666	-0.0001395801989241648	0.017415791666666666	-0.0008742462006384987	0.017415791666666666	0.0010641524325931838	0.011552458333333333	1.6406876656167674e-05	0.011552458333333333	-3.785588224405888e-05	0.011552458333333333	-1.906315066483591e-05	0.011552458333333333	-4.2684124006432476e-05	0.011552458333333333	8.389108462197146e-05	0.011552458333333333	-0.00025094466728115835	0.011552458333333333	-0.0002761048074315695	0.011552458333333333	-0.0006916161508661472	0.022768916666666666	-5.4322037474272335e-05	0.022768916666666666	-5.023356214337954e-05	0.022768916666666666	-8.18629001205257e-05	0.022768916666666666	-4.1651670153959945e-05	0.022768916666666666	2.6086374944312127e-05	0.022768916666666666	0.0003320954157939847	0.022768916666666666	0.00011216442378765158	0.022768916666666666	0.0005656247677382023
339	0.017467291666666666	-1.3918780879709623e-05	0.017467291666666666	-3.512222146332349e-05	0.017467291666666666	-4.343234914243263e-05	0.017467291666666666	-1.695871289229652e-05	0.017467291666666666	9.503284467202161e-05	0.017467291666666666	-0.0001397500651923527	0.017467291666666666	-0.0008757201340556523	0.017467291666666666	0.001064658288260648	0.011604791666666668	1.635554161902571e-05	0.011604791666666668	-3.786711012759956e-05	0.011604791666666668	-1.912084005881882e-05	0.011604791666666668	-4.269446244516091e-05	0.011604791666666668	8.38682933603358e-05	0.011604791666666668	-0.00025114990485214936	0.011604791666666668	-0.0002766300034169633	0.011604791666666668	-0.0006930713904610051	0.022818666666666668	-5.434876087075393e-05	0.022818666666666668	-5.029600123089275e-05	0.022818666666666668	-8.192085190127347e-05	0.022818666666666668	-4.184372117975785e-05	0.022818666666666668	2.5533551947028624e-05	0.022818666666666668	0.0003300502629844633	0.022818666666666668	0.00010953111170449215	0.022818666666666668	0.0005579641596665213
340	0.017518833333333334	-1.3922969971430688e-05	0.017518833333333334	-3.5142648983767574e-05	0.017518833333333334	-4.344985348679564e-05	0.017518833333333334	-1.7003932218832943e-05	0.017518833333333334	9.475585823487337e-05	0.017518833333333334	-0.00013990314235263858	0.017518833333333334	-0.0008766904118327745	0.017518833333333334	0.0010657354119663698	0.011657166666666665	1.629604025467749e-05	0.011657166666666665	-3.7886422087289534e-05	0.011657166666666665	-1.915995484383619e-05	0.011657166666666665	-4.2723363080697185e-05	0.011657166666666665	8.386754610585596e-05	0.011657166666666665	-0.00025169746031206895	0.011657166666666665	-0.00027703425521644596	0.011657166666666665	-0.0006925618973862191	0.02286845833333333	-5.438954921275216e-05	0.02286845833333333	-5.0316978789938684e-05	0.02286845833333333	-8.202602365151941e-05	0.02286845833333333	-4.21299859163245e-05	0.02286845833333333	2.5001086068172148e-05	0.02286845833333333	0.00032827374055122903	0.02286845833333333	0.00010703207615815105	0.02286845833333333	0.0005497121367747988
341	0.017570375	-1.3936492113089133e-05	0.017570375	-3.514891797229634e-05	0.017570375	-4.3447207481252407e-05	0.017570375	-1.7024239046027545e-05	0.017570375	9.499678726600237e-05	0.017570375	-0.00014023201134860723	0.017570375	-0.0008784532065728881	0.017570375	0.0010650115150629292	0.0117095	1.6237452229556287e-05	0.0117095	-3.788756982649591e-05	0.0117095	-1.9215285557315544e-05	0.0117095	-4.272242322263096e-05	0.0117095	8.368073248589176e-05	0.0117095	-0.00025171277654871	0.0117095	-0.0002774418205552687	0.0117095	-0.0006931096024416138	0.02291825	-5.441397107269466e-05	0.02291825	-5.037884202288986e-05	0.02291825	-8.216138756408089e-05	0.02291825	-4.238605395072167e-05	0.02291825	2.4896755836233686e-05	0.02291825	0.00032636958158561497	0.02291825	0.0001057067170077031	0.02291825	0.0005426588204310803
342	0.017621875	-1.3946071580186572e-05	0.017621875	-3.517940999133082e-05	0.017621875	-4.34404906979503e-05	0.017621875	-1.7042661734616478e-05	0.017621875	9.498422180632892e-05	0.017621875	-0.0001405213765612765	0.017621875	-0.000879541991559429	0.017621875	0.001064108824345989	0.011761875	1.617475417791351e-05	0.011761875	-3.787724017363849e-05	0.011761875	-1.9285259745587827e-05	0.011761875	-4.266133244832663e-05	0.011761875	8.356042451463486e-05	0.011761875	-0.00025145393214947534	0.011761875	-0.00027778145833762106	0.011761875	-0.0006942878051770569	0.022968041666666664	-5.441682668284501e-05	0.022968041666666664	-5.043042213866164e-05	0.022968041666666664	-8.231606873689159e-05	0.022968041666666664	-4.2564214493521626e-05	0.022968041666666664	2.4492158107496806e-05	0.022968041666666664	0.00032553252339652205	0.022968041666666664	0.00010356077902114321	0.022968041666666664	0.0005361135651408202
343	0.017673416666666667	-1.396513810794643e-05	0.017673416666666667	-3.517987909931596e-05	0.017673416666666667	-4.34630835145119e-05	0.017673416666666667	-1.7045173919424036e-05	0.017673416666666667	9.483507526324912e-05	0.017673416666666667	-0.00014080284101728564	0.017673416666666667	-0.00087953458485884	0.017673416666666667	0.0010650987315573201	0.011814208333333333	1.6135131373212104e-05	0.011814208333333333	-3.785438519292012e-05	0.011814208333333333	-1.929302373557871e-05	0.011814208333333333	-4.2648879328949216e-05	0.011814208333333333	8.354174315263845e-05	0.011814208333333333	-0.00025143325523000983	0.011814208333333333	-0.00027842925527859553	0.011814208333333333	-0.0006952271830336945	0.023017833333333335	-5.4443933668749784e-05	0.023017833333333335	-5.0481508664808814e-05	0.023017833333333335	-8.249207044138483e-05	0.023017833333333335	-4.274358290440832e-05	0.023017833333333335	2.3779022802600645e-05	0.023017833333333335	0.0003240216630481239	0.023017833333333335	0.00010228266531883557	0.023017833333333335	0.0005289252950797763
344	0.017724958333333336	-1.3978999073199957e-05	0.017724958333333336	-3.519582877081093e-05	0.017724958333333336	-4.3506844375419465e-05	0.017724958333333336	-1.708662496874912e-05	0.017724958333333336	9.497766591432547e-05	0.017724958333333336	-0.0001413134274164324	0.017724958333333336	-0.0008798715897356267	0.017724958333333336	0.001066529082065322	0.011866583333333333	1.6078262574871166e-05	0.011866583333333333	-3.78808330963715e-05	0.011866583333333333	-1.930186878746706e-05	0.011866583333333333	-4.2662037341876315e-05	0.011866583333333333	8.353838050747908e-05	0.011866583333333333	-0.0002516323663063442	0.011866583333333333	-0.0002787191899708476	0.011866583333333333	-0.0006966091829990523	0.023067583333333332	-5.446191975059227e-05	0.023067583333333332	-5.0544276812071775e-05	0.023067583333333332	-8.269669030921029e-05	0.023067583333333332	-4.278223468318523e-05	0.023067583333333332	2.319439180777487e-05	0.023067583333333332	0.000322533064885606	0.023067583333333332	0.00010086032866957462	0.023067583333333332	0.0005209630257576036
345	0.01777645833333333	-1.3991843567668228e-05	0.01777645833333333	-3.52247428811681e-05	0.01777645833333333	-4.3567906041802116e-05	0.01777645833333333	-1.717685427308797e-05	0.01777645833333333	9.455317190709828e-05	0.01777645833333333	-0.00014233262502556064	0.01777645833333333	-0.000878756881297025	0.01777645833333333	0.0010654170717618449	0.011918916666666666	1.6021528091122435e-05	0.011918916666666666	-3.791037490550965e-05	0.011918916666666666	-1.928712703431981e-05	0.011918916666666666	-4.265451847734654e-05	0.011918916666666666	8.351185297344419e-05	0.011918916666666666	-0.0002518483252429839	0.011918916666666666	-0.00027928911873733133	0.011918916666666666	-0.0006978224133833869	0.023117375	-5.447956486405858e-05	0.023117375	-5.0624402861133527e-05	0.023117375	-8.288113437188655e-05	0.023117375	-4.295344998448624e-05	0.023117375	2.2696914726214906e-05	0.023117375	0.0003214778372748877	0.023117375	9.969162547874842e-05	0.023117375	0.0005135524789856723
346	0.017828	-1.4009462394612716e-05	0.017828	-3.5265725860597663e-05	0.017828	-4.357258743622479e-05	0.017828	-1.723547191859816e-05	0.017828	9.431060390296855e-05	0.017828	-0.00014287975242425932	0.017828	-0.0008781273117469844	0.017828	0.0010660929995933701	0.011971291666666667	1.5963504187288507e-05	0.011971291666666667	-3.793792064646279e-05	0.011971291666666667	-1.928869948798885e-05	0.011971291666666667	-4.259131302239323e-05	0.011971291666666667	8.348308367596966e-05	0.011971291666666667	-0.0002519310329208459	0.011971291666666667	-0.00028088127439021224	0.011971291666666667	-0.000698191795862607	0.023167166666666666	-5.453002818373037e-05	0.023167166666666666	-5.0686595153834434e-05	0.023167166666666666	-8.306371825394616e-05	0.023167166666666666	-4.3224918336989845e-05	0.023167166666666666	2.2041669976845457e-05	0.023167166666666666	0.0003205457937593727	0.023167166666666666	9.837123953336795e-05	0.023167166666666666	0.0005063919935134891
347	0.0178795	-1.4005796939356782e-05	0.0178795	-3.5270289001907725e-05	0.0178795	-4.354327783636113e-05	0.0178795	-1.72388214983416e-05	0.0178795	9.444390704037317e-05	0.0178795	-0.00014312566347529917	0.0178795	-0.0008801863745106467	0.0178795	0.001064919937743819	0.012023624999999998	1.5912169150146543e-05	0.012023624999999998	-3.7947052658409216e-05	0.012023624999999998	-1.933410408768238e-05	0.012023624999999998	-4.260353117725408e-05	0.012023624999999998	8.328842388396701e-05	0.012023624999999998	-0.00025219370637924086	0.012023624999999998	-0.000281273928802005	0.012023624999999998	-0.0006999177036534454	0.023216958333333333	-5.4581557029577654e-05	0.023216958333333333	-5.076326607552391e-05	0.023216958333333333	-8.328865701773753e-05	0.023216958333333333	-4.308993907829225e-05	0.023216958333333333	2.150093401862798e-05	0.023216958333333333	0.0003197250611732589	0.023216958333333333	9.683700577009208e-05	0.023216958333333333	0.0004990370159192796
348	0.017931041666666665	-1.4010478865397976e-05	0.017931041666666665	-3.5283509317852745e-05	0.017931041666666665	-4.3541344216925676e-05	0.017931041666666665	-1.7184809524978634e-05	0.017931041666666665	9.397679973512317e-05	0.017931041666666665	-0.0001437043939006375	0.017931041666666665	-0.0008813084896498374	0.017931041666666665	0.0010637468758942688	0.012075999999999998	1.5866878269653947e-05	0.012075999999999998	-3.7949597645345104e-05	0.012075999999999998	-1.931759332415746e-05	0.012075999999999998	-4.259319273852567e-05	0.012075999999999998	8.348345730320961e-05	0.012075999999999998	-0.00025251534734870403	0.012075999999999998	-0.00028093097748031255	0.012075999999999998	-0.0006998094363750531	0.02326675	-5.461143438353873e-05	0.02326675	-5.080719555211424e-05	0.02326675	-8.347524744266369e-05	0.02326675	-4.3121947582591877e-05	0.02326675	2.0957653420607202e-05	0.02326675	0.0003184694738896194	0.02326675	9.408930997038317e-05	0.02326675	0.000491741576729772
349	0.017982583333333333	-1.4021937263340892e-05	0.017982583333333333	-3.527566242064666e-05	0.017982583333333333	-4.35518264696547e-05	0.017982583333333333	-1.7244264565424706e-05	0.017982583333333333	9.390249962575012e-05	0.017982583333333333	-0.00014415671221941717	0.017982583333333333	-0.0008832342318029023	0.017982583333333333	0.0010648894119707829	0.012128333333333333	1.5816322257146792e-05	0.012128333333333333	-3.795453791410301e-05	0.012128333333333333	-1.9365946274480443e-05	0.012128333333333333	-4.265733805154521e-05	0.012128333333333333	8.366242475113529e-05	0.012128333333333333	-0.0002526463011719856	0.012128333333333333	-0.00028122753925124484	0.012128333333333333	-0.0006998572013508139	0.0233165	-5.462575505533749e-05	0.0233165	-5.088156305555554e-05	0.0233165	-8.365654350737336e-05	0.0233165	-4.3162411163499004e-05	0.0233165	2.0453178579587823e-05	0.0233165	0.00031731332436957813	0.0233165	9.088159270194507e-05	0.0233165	0.00048564881331524814
350	0.018034083333333333	-1.4012758224128554e-05	0.018034083333333333	-3.525728191686504e-05	0.018034083333333333	-4.3563631725155344e-05	0.018034083333333333	-1.73175366223124e-05	0.018034083333333333	9.397352178912145e-05	0.018034083333333333	-0.0001443868217571372	0.018034083333333333	-0.0008843007966876773	0.018034083333333333	0.0010659839789753825	0.012180708333333333	1.5768559988157565e-05	0.012180708333333333	-3.7953988995352126e-05	0.012180708333333333	-1.935700294423778e-05	0.012180708333333333	-4.2620448622446065e-05	0.012180708333333333	8.359554547518815e-05	0.012180708333333333	-0.00025273360372083986	0.012180708333333333	-0.00028142966515098613	0.012180708333333333	-0.0007022836621194838	0.023366291666666667	-5.465124244145549e-05	0.023366291666666667	-5.092705556595713e-05	0.023366291666666667	-8.371263510750453e-05	0.023366291666666667	-4.326266421470167e-05	0.023366291666666667	1.993598053955162e-05	0.023366291666666667	0.0003166840465820328	0.023366291666666667	8.913102451823924e-05	0.023366291666666667	0.0004776587594042148
351	0.018085625	-1.4007799078782293e-05	0.018085625	-3.525655693179708e-05	0.018085625	-4.351305231150172e-05	0.018085625	-1.7303719605870735e-05	0.018085625	9.418440298190096e-05	0.018085625	-0.0001445023703232883	0.018085625	-0.0008882374580505786	0.018085625	0.0010657441336158083	0.012233041666666666	1.5730763861910187e-05	0.012233041666666666	-3.79493980385266e-05	0.012233041666666666	-1.9361425470181954e-05	0.012233041666666666	-4.252552295775779e-05	0.012233041666666666	8.376106234247638e-05	0.012233041666666666	-0.0002527136926132064	0.012233041666666666	-0.00028097571026140285	0.012233041666666666	-0.0007053183302461793	0.023416083333333334	-5.467366111218806e-05	0.023416083333333334	-5.1008251059205547e-05	0.023416083333333334	-8.384113066086625e-05	0.023416083333333334	-4.331430057541146e-05	0.023416083333333334	1.9533291290667257e-05	0.023416083333333334	0.00031591822738775635	0.023416083333333334	8.816622273517455e-05	0.023416083333333334	0.0004691527059857627
352	0.018137166666666666	-1.4017316941589716e-05	0.018137166666666666	-3.526248475088211e-05	0.018137166666666666	-4.355080877521498e-05	0.018137166666666666	-1.7338052798240995e-05	0.018137166666666666	9.414616027854715e-05	0.018137166666666666	-0.00014422979421852147	0.018137166666666666	-0.0008894558602974221	0.018137166666666666	0.0010652077521753078	0.012285416666666667	1.5686493772318374e-05	0.012285416666666667	-3.7946004722612084e-05	0.012285416666666667	-1.9359263346387027e-05	0.012285416666666667	-4.247641537379777e-05	0.012285416666666667	8.347710564013085e-05	0.012285416666666667	-0.0002526723387742754	0.012285416666666667	-0.00028010424941497683	0.012285416666666667	-0.0007062640767662512	0.023465875	-5.468930303644443e-05	0.023465875	-5.106353309716191e-05	0.023465875	-8.402442999700923e-05	0.023465875	-4.331309270732471e-05	0.023465875	1.9042811968566427e-05	0.023465875	0.00031430792927576024	0.023465875	8.599541872327779e-05	0.023465875	0.0004629368965348548
353	0.01818866666666667	-1.4018364214519982e-05	0.01818866666666667	-3.5263550905393804e-05	0.01818866666666667	-4.3563122877935484e-05	0.01818866666666667	-1.73725953393452e-05	0.01818866666666667	9.395440043744454e-05	0.01818866666666667	-0.0001442515212993362	0.01818866666666667	-0.0008912149516872416	0.01818866666666667	0.0010646800923842458	0.01233775	1.5633896178009658e-05	0.01233775	-3.795668368740189e-05	0.01233775	-1.9431006545036974e-05	0.01233775	-4.2398407154301474e-05	0.01233775	8.328244584812819e-05	0.01233775	-0.0002529258224906858	0.01233775	-0.0002792692375012914	0.01233775	-0.0007081969661187215	0.023515666666666667	-5.471964922192274e-05	0.023515666666666667	-5.110499462562917e-05	0.023515666666666667	-8.414691573607118e-05	0.023515666666666667	-4.355345845659377e-05	0.023515666666666667	1.858986608356556e-05	0.023515666666666667	0.0003128638554850026	0.023515666666666667	8.448853758787228e-05	0.023515666666666667	0.00045763004006240044
354	0.018240208333333334	-1.4015253197874189e-05	0.018240208333333334	-3.5260778903663394e-05	0.018240208333333334	-4.355895033073268e-05	0.018240208333333334	-1.7422210989294897e-05	0.018240208333333334	9.388665622007494e-05	0.018240208333333334	-0.00014445891616165886	0.018240208333333334	-0.0008924000237814353	0.018240208333333334	0.0010641393501190253	0.012390125	1.557267558688117e-05	0.012390125	-3.7942661308402194e-05	0.012390125	-1.9440736102114162e-05	0.012390125	-4.233332198321572e-05	0.012390125	8.350176503796612e-05	0.012390125	-0.00025321147030404244	0.012390125	-0.0002774037148528586	0.012390125	-0.0007107826434732617	0.023565458333333334	-5.474944133378978e-05	0.023565458333333334	-5.115599888683891e-05	0.023565458333333334	-8.421016187703541e-05	0.023565458333333334	-4.3713500978091984e-05	0.023565458333333334	1.8241886590453803e-05	0.023565458333333334	0.00031182050104008695	0.023565458333333334	8.239730485705313e-05	0.023565458333333334	0.00045109272322610075
355	0.018291708333333333	-1.4026403574367031e-05	0.018291708333333333	-3.5241204306828674e-05	0.018291708333333333	-4.3520277942023655e-05	0.018291708333333333	-1.7515161827175298e-05	0.018291708333333333	9.413687276487556e-05	0.018291708333333333	-0.00014520850044976772	0.018291708333333333	-0.0008947109143651137	0.018291708333333333	0.0010642701748606108	0.012442458333333331	1.549976962623058e-05	0.012442458333333331	-3.789126255263818e-05	0.012442458333333331	-1.9420589039479584e-05	0.012442458333333331	-4.230277659606357e-05	0.012442458333333331	8.352978708096073e-05	0.012442458333333331	-0.00025323597628266824	0.012442458333333331	-0.0002731342194132393	0.012442458333333331	-0.0007126486618596662	0.023615208333333332	-5.475792292214678e-05	0.023615208333333332	-5.119737815036874e-05	0.023615208333333332	-8.434709978858012e-05	0.023615208333333332	-4.396292573801188e-05	0.023615208333333332	1.7629900717741864e-05	0.023615208333333332	0.0003105411674248423	0.023615208333333332	7.947803348252109e-05	0.023615208333333332	0.0004456588514902807
356	0.018343250000000002	-1.4032009564758459e-05	0.018343250000000002	-3.524043667558025e-05	0.018343250000000002	-4.3589074086148104e-05	0.018343250000000002	-1.7529816238552847e-05	0.018343250000000002	9.397679973512317e-05	0.018343250000000002	-0.00014586228806337518	0.018343250000000002	-0.0008979735659744425	0.018343250000000002	0.0010647411439303187	0.012494833333333332	1.5442363569520805e-05	0.012494833333333332	-3.785568263724038e-05	0.012494833333333332	-1.9395134945712004e-05	0.012494833333333332	-4.2185529302302566e-05	0.012494833333333332	8.359853449310752e-05	0.012494833333333332	-0.00025333706344449956	0.012494833333333332	-0.0002715950803897988	0.012494833333333332	-0.0007137217816484348	0.023665000000000002	-5.4787374065637666e-05	0.023665000000000002	-5.126162706650554e-05	0.023665000000000002	-8.450364114200746e-05	0.023665000000000002	-4.40969990956444e-05	0.023665000000000002	1.7192222671561126e-05	0.023665000000000002	0.0003090926411969083	0.023665000000000002	7.63548607002281e-05	0.023665000000000002	0.00043987171855322857
357	0.018394791666666667	-1.4046394166477123e-05	0.018394791666666667	-3.5267090538372636e-05	0.018394791666666667	-4.361471998602884e-05	0.018394791666666667	-1.7644958042233564e-05	0.018394791666666667	9.381344875936907e-05	0.018394791666666667	-0.00014604993103404815	0.018394791666666667	-0.0008996289635560195	0.018394791666666667	0.0010670174944339087	0.012547166666666667	1.5397744261989253e-05	0.012547166666666667	-3.783457421618389e-05	0.012547166666666667	-1.9426584019092805e-05	0.012547166666666667	-4.21293727828459e-05	0.012547166666666667	8.366354563285506e-05	0.012547166666666667	-0.0002534863967517503	0.012547166666666667	-0.0002716878594913191	0.012547166666666667	-0.00071452741757294	0.023714791666666665	-5.481320242013183e-05	0.023714791666666665	-5.129091338423242e-05	0.023714791666666665	-8.449877605424096e-05	0.023714791666666665	-4.439353071094863e-05	0.023714791666666665	1.695938812955214e-05	0.023714791666666665	0.00030799140506870446	0.023714791666666665	7.473608245080712e-05	0.023714791666666665	0.0004314172650855185
358	0.018446291666666666	-1.4067031603632376e-05	0.018446291666666666	-3.52958767101884e-05	0.018446291666666666	-4.361756953046002e-05	0.018446291666666666	-1.7819554886360313e-05	0.018446291666666666	9.400575492480537e-05	0.018446291666666666	-0.00014598376219702137	0.018446291666666666	-0.0009000067052860439	0.018446291666666666	0.0010688708449397043	0.012599541666666665	1.534743001574807e-05	0.012599541666666665	-3.786052310258903e-05	0.012599541666666665	-1.947189034043202e-05	0.012599541666666665	-4.211973923766713e-05	0.012599541666666665	8.390378794812901e-05	0.012599541666666665	-0.000253302601912057	0.012599541666666665	-0.0002721020519088221	0.012599541666666665	-0.0007185205695465774	0.023764583333333335	-5.4850964667791636e-05	0.023764583333333335	-5.133591230500939e-05	0.023764583333333335	-8.459350217487065e-05	0.023764583333333335	-4.452700013453774e-05	0.023764583333333335	1.6446643209171764e-05	0.023764583333333335	0.0003067833104482763	0.023764583333333335	7.266971574532486e-05	0.023764583333333335	0.0004230144115685505
359	0.018497833333333335	-1.4090718453143409e-05	0.018497833333333335	-3.52956208331056e-05	0.018497833333333335	-4.3638635805362045e-05	0.018497833333333335	-1.79395117109222e-05	0.018497833333333335	9.421008022558131e-05	0.018497833333333335	-0.00014599857611575858	0.018497833333333335	-0.0009022768590164846	0.018497833333333335	0.001071142834618574	0.012651875	1.5296793414485595e-05	0.012651875	-3.787324803726847e-05	0.012651875	-1.9489089052437146e-05	0.012651875	-4.2188113911984666e-05	0.012651875	8.396767820615677e-05	0.012651875	-0.0002530269096525171	0.012651875	-0.00027158182623243865	0.012651875	-0.0007193484957931048	0.023814375	-5.4895290556692525e-05	0.023814375	-5.137630438929001e-05	0.023814375	-8.477279496814708e-05	0.023814375	-4.4729921973116645e-05	0.023814375	1.59574362069728e-05	0.023814375	0.00030599522906811955	0.023814375	7.064562128291487e-05	0.023814375	0.0004143138660280714
360	0.018549375	-1.4103162519726577e-05	0.018549375	-3.529643111053449e-05	0.018549375	-4.364229950534499e-05	0.018549375	-1.7986196478596393e-05	0.018549375	9.43646900119974e-05	0.018549375	-0.00014602326598032097	0.018549375	-0.0009024398064294368	0.018549375	0.0010722417624478937	0.012704208333333333	1.523334320112645e-05	0.012704208333333333	-3.788198083557788e-05	0.012704208333333333	-1.952623827036822e-05	0.012704208333333333	-4.209953228924341e-05	0.012704208333333333	8.393629351800275e-05	0.012704208333333333	-0.0002530981301528982	0.012704208333333333	-0.0002707236195433727	0.012704208333333333	-0.0007215870809904472	0.023864125	-5.492499742646553e-05	0.023864125	-5.142714412062488e-05	0.023864125	-8.490157670314214e-05	0.023864125	-4.4907176614851516e-05	0.023864125	1.4986019962033864e-05	0.023864125	0.00030517301233628016	0.023864125	6.919344540325009e-05	0.023864125	0.00040591895096506306
361	0.018600875	-1.410769043504273e-05	0.018600875	-3.5314385152511434e-05	0.018600875	-4.357808298619923e-05	0.018600875	-1.8072029459522016e-05	0.018600875	9.429967741629596e-05	0.018600875	-0.0001460933851956776	0.018600875	-0.0009037100555804011	0.018600875	0.001072342061416442	0.012756583333333333	1.5160437240475858e-05	0.012756583333333333	-3.7897200855488586e-05	0.012756583333333333	-1.9579898251824213e-05	0.012756583333333333	-4.201400520521734e-05	0.012756583333333333	8.377526017759365e-05	0.012756583333333333	-0.0002529097404422126	0.012756583333333333	-0.00027051155302561106	0.012756583333333333	-0.0007235008643526126	0.023913916666666663	-5.4929216910120516e-05	0.023913916666666663	-5.146967509327882e-05	0.023913916666666663	-8.497140502167279e-05	0.023913916666666663	-4.501890441287859e-05	0.023913916666666663	1.4218811061315887e-05	0.023913916666666663	0.0003041905078661038	0.023913916666666663	6.763185901210331e-05	0.023913916666666663	0.00039881403467060254
362	0.018652416666666668	-1.4100174711660816e-05	0.018652416666666668	-3.533993021461165e-05	0.018652416666666668	-4.3502977136548566e-05	0.018652416666666668	-1.8142789331602152e-05	0.018652416666666668	9.408169400717929e-05	0.018652416666666668	-0.00014640250229999656	0.018652416666666668	-0.0009030804860303605	0.018652416666666668	0.001072019360387198	0.012808958333333334	1.5094058969006578e-05	0.012808958333333334	-3.788896707422542e-05	0.012808958333333334	-1.9552773426033272e-05	0.012808958333333334	-4.201682477941601e-05	0.012808958333333334	8.384400758974046e-05	0.012808958333333334	-0.00025303073871167745	0.012808958333333334	-0.00027101852454463476	0.012808958333333334	-0.0007232906984592635	0.023963708333333333	-5.493501337251525e-05	0.023963708333333333	-5.1522406918174685e-05	0.023963708333333333	-8.502005589933759e-05	0.023963708333333333	-4.5128216474732094e-05	0.023963708333333333	1.352984983455179e-05	0.023963708333333333	0.0003035434203298545	0.023963708333333333	6.730860068272592e-05	0.023963708333333333	0.0003926696713053367
363	0.018703916666666667	-1.4101776423201225e-05	0.018703916666666667	-3.5374686851692916e-05	0.018703916666666667	-4.348954356994438e-05	0.018703916666666667	-1.8252488068199765e-05	0.018703916666666667	9.408169400717929e-05	0.018703916666666667	-0.00014612498822231726	0.018703916666666667	-0.000903754495783933	0.018703916666666667	0.0010697299274094497	0.012861291666666665	1.5035175451782517e-05	0.012861291666666665	-3.7886222480471033e-05	0.012861291666666665	-1.9584124221059753e-05	0.012861291666666665	-4.1987454214846605e-05	0.012861291666666665	8.384512847146023e-05	0.012861291666666665	-0.00025350783948304795	0.012861291666666665	-0.00027093568606113404	0.012861291666666665	-0.0007240867813886173	0.024013499999999997	-5.4963910442394864e-05	0.024013499999999997	-5.1567241309076795e-05	0.024013499999999997	-8.506069369126935e-05	0.024013499999999997	-4.528221965579644e-05	0.024013499999999997	1.2807172130392906e-05	0.024013499999999997	0.00030270933043221237	0.024013499999999997	6.667949024170653e-05	0.024013499999999997	0.00038670789238115836
364	0.018755458333333332	-1.4096601662839906e-05	0.018755458333333332	-3.5395242310678395e-05	0.018755458333333332	-4.344374732015738e-05	0.018755458333333332	-1.834816043962172e-05	0.018755458333333332	9.402870054681759e-05	0.018755458333333332	-0.0001460677077365328	0.018755458333333332	-0.0009076356068924187	0.018755458333333332	0.0010690016696812898	0.012913666666666665	1.4975754676189626e-05	0.012913666666666665	-3.792085426348096e-05	0.012913666666666665	-1.952505893011644e-05	0.012913666666666665	-4.193764173733693e-05	0.012913666666666665	8.394115067212185e-05	0.012913666666666665	-0.0002539007009528924	0.012913666666666665	-0.0002714641955858676	0.012913666666666665	-0.0007263922375520248	0.024063291666666667	-5.499591884870696e-05	0.024063291666666667	-5.1568968872762935e-05	0.024063291666666667	-8.516715325886527e-05	0.024063291666666667	-4.5503863449720416e-05	0.024063291666666667	1.205205026874096e-05	0.024063291666666667	0.00030138250415375666	0.024063291666666667	6.464296276662865e-05	0.024063291666666667	0.00037972205289610214
365	0.018807	-1.4104610220541946e-05	0.018807	-3.542731223839019e-05	0.018807	-4.339042013151653e-05	0.018807	-1.8411174408545183e-05	0.018807	9.40713138448404e-05	0.018807	-0.00014646373316411088	0.018807	-0.0009122092445059495	0.018807	0.001068604834631814	0.012965999999999998	1.4915877230983223e-05	0.012965999999999998	-3.793597447998241e-05	0.012965999999999998	-1.950314285710419e-05	0.012965999999999998	-4.186174819848964e-05	0.012965999999999998	8.406519491577806e-05	0.012965999999999998	-0.00025406688212044836	0.012965999999999998	-0.000272078857133442	0.012965999999999998	-0.0007281754633137763	0.02411308333333333	-5.501522618300705e-05	0.02411308333333333	-5.1611746640229174e-05	0.02411308333333333	-8.528277063872747e-05	0.02411308333333333	-4.5765366890508114e-05	0.02411308333333333	1.1606102143199225e-05	0.02411308333333333	0.000299761817021683	0.02411308333333333	6.148497754886378e-05	0.02411308333333333	0.0003722043369957061
366	0.0188585	-1.413612081488497e-05	0.0188585	-3.5439125230379774e-05	0.0188585	-4.335032297059192e-05	0.0188585	-1.858200297546055e-05	0.0188585	9.400193065446995e-05	0.0188585	-0.00014696740640118011	0.0188585	-0.0009159311115517778	0.0188585	0.0010694333913285226	0.013018374999999999	1.4846355998056273e-05	0.013018374999999999	-3.794226209476519e-05	0.013018374999999999	-1.9511005125449395e-05	0.013018374999999999	-4.1785854659642354e-05	0.013018374999999999	8.418027210567597e-05	0.013018374999999999	-0.00025429126498724067	0.013018374999999999	-0.00027221305547671295	0.013018374999999999	-0.0007311528134695587	0.02416283333333333	-5.5034405654166096e-05	0.02416283333333333	-5.1670730600370104e-05	0.02416283333333333	-8.541670364312233e-05	0.02416283333333333	-4.5952586443958834e-05	0.02416283333333333	1.1268937369251917e-05	0.02416283333333333	0.0002984438956175793	0.02416283333333333	5.962251225114303e-05	0.02416283333333333	0.0003650438515235237
367	0.018910041666666665	-1.4150536218748643e-05	0.018910041666666665	-3.5446076557796024e-05	0.018910041666666665	-4.33514424344756e-05	0.018910041666666665	-1.8712845934188644e-05	0.018910041666666665	9.401613508714426e-05	0.018910041666666665	-0.00014703950080570177	0.018910041666666665	-0.0009202047777914659	0.018910041666666665	0.001071029453175867	0.013070708333333333	1.4775303578778152e-05	0.013070708333333333	-3.795094499136999e-05	0.013070708333333333	-1.9535771270736773e-05	0.013070708333333333	-4.168693459817266e-05	0.013070708333333333	8.422548100170732e-05	0.013070708333333333	-0.0002544405982944914	0.013070708333333333	-0.0002727780139341867	0.013070708333333333	-0.0007321049286530657	0.024212625	-5.5055588314535076e-05	0.024212625	-5.17134261028989e-05	0.024212625	-8.556852299959982e-05	0.024212625	-4.5949566773741936e-05	0.024212625	1.0927955635599435e-05	0.024212625	0.0002971170693391236	0.024212625	5.7742640735686354e-05	0.024212625	0.00035826441184143477
368	0.018961583333333334	-1.4166060499832594e-05	0.018961583333333334	-3.5469318726150977e-05	0.018961583333333334	-4.332915492624593e-05	0.018961583333333334	-1.8701331753820544e-05	0.018961583333333334	9.369817432497406e-05	0.018961583333333334	-0.00014705925269735146	0.018961583333333334	-0.0009239858984420038	0.018961583333333334	0.0010722766490456489	0.013123041666666667	1.4724156582065283e-05	0.013123041666666667	-3.796466796014193e-05	0.013123041666666667	-1.9635327243657876e-05	0.013123041666666667	-4.161409559804056e-05	0.013123041666666667	8.426994264325878e-05	0.013123041666666667	-0.00025441838975136173	0.013123041666666667	-0.00027365775862896283	0.013123041666666667	-0.000734247983898885	0.024262416666666665	-5.508806555236439e-05	0.024262416666666665	-5.1741725241376575e-05	0.024262416666666665	-8.566711257227936e-05	0.024262416666666665	-4.5879208457687004e-05	0.024262416666666665	1.0231360489425273e-05	0.024262416666666665	0.00029627110627567866	0.024262416666666665	5.387846039835849e-05	0.024262416666666665	0.0003503775578318856
369	0.019013083333333333	-1.4200281682936312e-05	0.019013083333333333	-3.5458145426868415e-05	0.019013083333333333	-4.3246212829409484e-05	0.019013083333333333	-1.867348837220322e-05	0.019013083333333333	9.349111740252998e-05	0.019013083333333333	-0.0001470414759948668	0.019013083333333333	-0.0009259671908494845	0.019013083333333333	0.0010719365047175272	0.013175416666666667	1.4675078030072417e-05	0.013175416666666667	-3.794455757317796e-05	0.013175416666666667	-1.9611642160267956e-05	0.013175416666666667	-4.1489564404266354e-05	0.013175416666666667	8.428750312353543e-05	0.013175416666666667	-0.0002546588546666271	0.013175416666666667	-0.00027375882157883326	0.013175416666666667	-0.0007361522142658981	0.024312208333333335	-5.511696262224401e-05	0.024312208333333335	-5.179881710795651e-05	0.024312208333333335	-8.583023610327306e-05	0.024312208333333335	-4.592993891733178e-05	0.024312208333333335	9.580568859711789e-06	0.024312208333333335	0.0002960321588138985	0.024312208333333335	5.004909249650195e-05	0.024312208333333335	0.000342462919233475
370	0.019064624999999998	-1.421559034900521e-05	0.019064624999999998	-3.541741832452165e-05	0.019064624999999998	-4.3233084571137214e-05	0.019064624999999998	-1.8720591837345313e-05	0.019064624999999998	9.337966723847029e-05	0.019064624999999998	-0.0001471027068589811	0.019064624999999998	-0.0009270078322821987	0.019064624999999998	0.0010727955871872726	0.013227749999999998	1.461826295756836e-05	0.013227749999999998	-3.796481766525581e-05	0.013227749999999998	-1.9586679458271946e-05	0.013227749999999998	-4.1329788533008885e-05	0.013227749999999998	8.425574480814151e-05	0.013227749999999998	-0.0002544735282032698	0.013227749999999998	-0.00027492353065685147	0.013227749999999998	-0.000737470527596908	0.024361999999999998	-5.517228474127608e-05	0.024361999999999998	-5.184965683929138e-05	0.024361999999999998	-8.596087801888473e-05	0.024361999999999998	-4.6105683723958106e-05	0.024361999999999998	8.915781711079756e-06	0.024361999999999998	0.00029463706183207705	0.024361999999999998	4.714722733970585e-05	0.024361999999999998	0.00033521907999470936
371	0.019116125	-1.423456447033004e-05	0.019116125	-3.535541077812146e-05	0.019116125	-4.321537668788625e-05	0.019116125	-1.8819823137244706e-05	0.019116125	9.361349405326214e-05	0.019116125	-0.00014736836980167042	0.019116125	-0.0009294890769794183	0.019116125	0.0010728261129603087	0.013280124999999999	1.4562441813046643e-05	0.013280124999999999	-3.7971005476629336e-05	0.013280124999999999	-1.9622452779242606e-05	0.013280124999999999	-4.118199585209573e-05	0.013280124999999999	8.443433862882726e-05	0.013280124999999999	-0.00025488094009792325	0.013280124999999999	-0.0002756574796206665	0.013280124999999999	-0.0007381742649064565	0.02441175	-5.520130967429676e-05	0.02441175	-5.189111836775865e-05	0.02441175	-8.607477830894701e-05	0.02441175	-4.626663214652146e-05	0.02441175	8.347054715025045e-06	0.02441175	0.0002934319355030993	0.02441175	4.449650903881049e-05	0.02441175	0.0003286738247044492
372	0.019167666666666666	-1.4257173244765799e-05	0.019167666666666666	-3.5304960346628046e-05	0.019167666666666666	-4.318962901856156e-05	0.019167666666666666	-1.8656531124752064e-05	0.019167666666666666	9.39035922744174e-05	0.019167666666666666	-0.00014753329809694607	0.019167666666666666	-0.0009313925990307172	0.019167666666666666	0.0010735020407918348	0.013332499999999999	1.4483061889051613e-05	0.013332499999999999	-3.797030685276458e-05	0.013332499999999999	-1.9630806439359383e-05	0.013332499999999999	-4.095877956136838e-05	0.013332499999999999	8.447805301589888e-05	0.013332499999999999	-0.0002550953674108988	0.013332499999999999	-0.0002756641066993467	0.013332499999999999	-0.0007382984538434354	0.024461541666666666	-5.5230505091505524e-05	0.024461541666666666	-5.191316537099124e-05	0.024461541666666666	-8.623275057054094e-05	0.024461541666666666	-4.63285353859689e-05	0.024461541666666666	7.861028512580182e-06	0.024461541666666666	0.00029174446181338547	0.024461541666666666	4.18880629809874e-05	0.024461541666666666	0.0003218189697097375
373	0.01921920833333333	-1.422957452283877e-05	0.01921920833333333	-3.5284362241462097e-05	0.01921920833333333	-4.321914215731319e-05	0.01921920833333333	-1.8733990156319083e-05	0.01921920833333333	9.418877357656998e-05	0.01921920833333333	-0.00014751255861071376	0.01921920833333333	-0.0009344774898259168	0.01921920833333333	0.0010749018655268007	0.013384833333333332	1.4417892448912215e-05	0.013384833333333332	-3.7949597645345104e-05	0.013384833333333332	-1.9663041739574702e-05	0.013384833333333332	-4.082156028370023e-05	0.013384833333333332	8.450532780441365e-05	0.013384833333333332	-0.00025569346645173404	0.013384833333333332	-0.000275304587680954	0.013384833333333332	-0.0007387347072887212	0.024511333333333333	-5.524657322623209e-05	0.024511333333333333	-5.196310018801433e-05	0.024511333333333333	-8.638843337906828e-05	0.024511333333333333	-4.6327629484903756e-05	0.024511333333333333	7.41317190718593e-06	0.024511333333333333	0.0002912606303069239	0.024511333333333333	4.072681959776216e-05	0.024511333333333333	0.00031593657532516176
374	0.019270708333333334	-1.4231607464409288e-05	0.019270708333333334	-3.531924681708476e-05	0.019270708333333334	-4.3187186551906245e-05	0.019270708333333334	-1.8760577445532627e-05	0.019270708333333334	9.418112503589924e-05	0.019270708333333334	-0.0001475550251777608	0.019270708333333334	-0.0009374475767619907	0.019270708333333334	0.0010768249892281086	0.013437166666666667	1.4363306998638814e-05	0.013437166666666667	-3.7907530508346015e-05	0.013437166666666667	-1.97304606906348e-05	0.013437166666666667	-4.0719820648031864e-05	0.013437166666666667	8.469475681505729e-05	0.013437166666666667	-0.0002564523859773009	0.013437166666666667	-0.00027569724209274677	0.013437166666666667	-0.0007389735321675275	0.024561125	-5.527414904365409e-05	0.024561125	-5.20285008132752e-05	0.024561125	-8.637469666066879e-05	0.024561125	-4.6413690086086796e-05	0.024561125	6.8043668342282315e-06	0.024561125	0.0002904339611379085	0.024561125	3.793685155498152e-05	0.024561125	0.000312860424415549
375	0.01932225	-1.422415334531739e-05	0.01932225	-3.534440806356077e-05	0.01932225	-4.317375298530206e-05	0.01932225	-1.8790723663223558e-05	0.01932225	9.40046622761381e-05	0.01932225	-0.00014765575982517468	0.01932225	-0.00093710686853491	0.01932225	0.001077657906749537	0.013489541666666667	1.4296525783392912e-05	0.013489541666666667	-3.787474508840722e-05	0.013489541666666667	-1.974716801086835e-05	0.013489541666666667	-4.0608212502668194e-05	0.013489541666666667	8.475491080068579e-05	0.013489541666666667	-0.00025726491233111164	0.013489541666666667	-0.0002763450390337213	0.013489541666666667	-0.0007396072141792923	0.024610916666666666	-5.528953524162835e-05	0.024610916666666666	-5.208345379148183e-05	0.024610916666666666	-8.646055115066548e-05	0.024610916666666666	-4.651182936813758e-05	0.024610916666666666	6.12240336692341e-06	0.024610916666666666	0.00029014010028429057	0.024610916666666666	3.5395543765567596e-05	0.024610916666666666	0.00030941116616980247
376	0.019373791666666668	-1.4221935590876827e-05	0.019373791666666668	-3.536010185797292e-05	0.019373791666666668	-4.312561603830374e-05	0.019373791666666668	-1.8983324498471294e-05	0.019373791666666668	9.379378108335858e-05	0.019373791666666668	-0.00014759452896106036	0.019373791666666668	-0.0009372587058969784	0.019373791666666668	0.0010809328861138962	0.013541875	1.4232699489175585e-05	0.013541875	-3.78606728077029e-05	0.013541875	-1.9755914784402386e-05	0.013541875	-4.058424612197956e-05	0.013541875	8.466150399070371e-05	0.013541875	-0.0002568130833501991	0.013541875	-0.00027685035378307476	0.013541875	-0.000740320504483993	0.024660666666666668	-5.5299082356160845e-05	0.024660666666666668	-5.2113398228708196e-05	0.024660666666666668	-8.657917343767762e-05	0.024660666666666668	-4.646623234786173e-05	0.024660666666666668	5.644011083888611e-06	0.024660666666666668	0.00028927335918069093	0.024660666666666668	3.344604737916829e-05	0.024660666666666668	0.000302076034710493
377	0.019425291666666667	-1.4230375378608976e-05	0.019425291666666667	-3.5386116028058285e-05	0.019425291666666667	-4.307157646355508e-05	0.019425291666666667	-1.9070413571800696e-05	0.019425291666666667	9.374133394733046e-05	0.019425291666666667	-0.00014735750626126306	0.019425291666666667	-0.0009379253089499629	0.019425291666666667	0.0010827557108466558	0.01359425	1.4167207694014883e-05	0.01359425	-3.7880783194666886e-05	0.01359425	-1.9790803600184214e-05	0.01359425	-4.052245045412557e-05	0.01359425	8.455277846388454e-05	0.01359425	-0.00025674569190897815	0.01359425	-0.00027718336448674685	0.01359425	-0.0007396931911356625	0.024710458333333334	-5.533876255093655e-05	0.024710458333333334	-5.214794950243091e-05	0.024710458333333334	-8.670294699408951e-05	0.024710458333333334	-4.6503978225573555e-05	0.024710458333333334	4.99958105368361e-06	0.024710458333333334	0.00028746270139577365	0.024710458333333334	3.2279830790875555e-05	0.024710458333333334	0.00029393911940119407
378	0.019476833333333336	-1.423459527247505e-05	0.019476833333333336	-3.542138441930516e-05	0.019476833333333336	-4.303860316370845e-05	0.019476833333333336	-1.9147035208431878e-05	0.019476833333333336	9.37735670830144e-05	0.019476833333333336	-0.00014732195285629355	0.019476833333333336	-0.0009374068399087529	0.019476833333333336	0.0010827208242488995	0.013646583333333332	1.4095510564694162e-05	0.013646583333333332	-3.791052461062353e-05	0.013646583333333332	-1.9803874621308107e-05	0.013646583333333332	-4.050294839925151e-05	0.013646583333333332	8.438464620591676e-05	0.013646583333333332	-0.0002568337602696646	0.013646583333333332	-0.00027737223622912845	0.013646583333333332	-0.0007396486104916188	0.024760249999999998	-5.5367361273487024e-05	0.024760249999999998	-5.2209236880820034e-05	0.024760249999999998	-8.681598873925182e-05	0.024760249999999998	-4.6683044669438585e-05	0.024760249999999998	4.3557871834294e-06	0.024760249999999998	0.0002865217530059068	0.024760249999999998	3.1359787853416616e-05	0.024760249999999998	0.00028670718784336877
379	0.01952833333333333	-1.4247809392683415e-05	0.01952833333333333	-3.545456314770912e-05	0.01952833333333333	-4.301601034714687e-05	0.01952833333333333	-1.9221982055191336e-05	0.01952833333333333	9.373750967699515e-05	0.01952833333333333	-0.0001475095958269663	0.01952833333333333	-0.0009385363617485316	0.01952833333333333	0.0010831612675455706	0.013698958333333332	1.4037352346268025e-05	0.013698958333333332	-3.7918159571431195e-05	0.013698958333333332	-1.9827854539760973e-05	0.013698958333333332	-4.052949938962221e-05	0.013698958333333332	8.432673398372791e-05	0.013698958333333332	-0.00025684448163531333	0.013698958333333332	-0.00027655710555148257	0.013698958333333332	-0.0007408140759001926	0.024810041666666668	-5.539732386954215e-05	0.024810041666666668	-5.225143879372424e-05	0.024810041666666668	-8.689383014351549e-05	0.024810041666666668	-4.6878719299496804e-05	0.024810041666666668	4.251456951490938e-06	0.024810041666666668	0.00028604237393662117	0.024810041666666668	2.9599273259575807e-05	0.024810041666666668	0.00028250377647139486
380	0.019579875	-1.4267953995518546e-05	0.019579875	-3.546825257163929e-05	0.019579875	-4.303605892760918e-05	0.019579875	-1.938338992907826e-05	0.019579875	9.392817686943048e-05	0.019579875	-0.00014777427117507343	0.019579875	-0.0009384956248952938	0.019579875	0.0010841206489838654	0.013751291666666665	1.3976373521405515e-05	0.013751291666666665	-3.7908029525392267e-05	0.013751291666666665	-1.9798469311820786e-05	0.013751291666666665	-4.058918037682723e-05	0.013751291666666665	8.445750351770281e-05	0.013751291666666665	-0.0002570512508299683	0.013751291666666665	-0.0002773705794594582	0.013751291666666665	-0.0007413363063018487	0.02485983333333333	-5.542251290833103e-05	0.02485983333333333	-5.225341315222266e-05	0.02485983333333333	-8.688853578329905e-05	0.02485983333333333	-4.6974140878352354e-05	0.02485983333333333	3.993812171399096e-06	0.02485983333333333	0.0002849708207229244	0.02485983333333333	2.584699003626341e-05	0.02485983333333333	0.00027783596554274335
381	0.01963141666666667	-1.4269093674883836e-05	0.01963141666666667	-3.548833892263962e-05	0.01963141666666667	-4.300990418050861e-05	0.01963141666666667	-1.9468804212535942e-05	0.01963141666666667	9.399100416779748e-05	0.01963141666666667	-0.00014795993895658116	0.01963141666666667	-0.0009390140939365038	0.01963141666666667	0.0010866281231975894	0.013803666666666665	1.3906717973886357e-05	0.013803666666666665	-3.787479499011185e-05	0.013803666666666665	-1.9892521696900244e-05	0.013803666666666665	-4.0591295057476205e-05	0.013803666666666665	8.468354799785945e-05	0.013803666666666665	-0.0002575406045906517	0.013803666666666665	-0.00027687189178878495	0.013803666666666665	-0.0007402345275276228	0.024909583333333332	-5.543304030694498e-05	0.024909583333333332	-5.2264189859026666e-05	0.024909583333333332	-8.69553591946798e-05	0.024909583333333332	-4.717464698075769e-05	0.024909583333333332	3.4257213352953173e-06	0.024909583333333332	0.00028475116715557375	0.024909583333333332	2.4437086399670902e-05	0.024909583333333332	0.0002713462794302059
382	0.019682916666666665	-1.4282431003672232e-05	0.019682916666666665	-3.554399218815011e-05	0.019682916666666665	-4.298303704730024e-05	0.019682916666666665	-1.949392606061176e-05	0.019682916666666665	9.401995935747957e-05	0.019682916666666665	-0.00014798462882114333	0.019682916666666665	-0.0009401695392283427	0.019682916666666665	0.0010884204221573116	0.013856	1.3826747065685612e-05	0.013856	-3.7858327427585515e-05	0.013856	-1.989104752158552e-05	0.013856	-4.0562629386456495e-05	0.013856	8.486924073610387e-05	0.013856	-0.00025795720622728976	0.013856	-0.00027675260437254404	0.013856	-0.000740174025224992	0.024959375000000002	-5.543883676933972e-05	0.024959375000000002	-5.227126464364608e-05	0.024959375000000002	-8.705280404082604e-05	0.024959375000000002	-4.7363074402295225e-05	0.024959375000000002	3.15217255643241e-06	0.024959375000000002	0.0002845804903971593	0.024959375000000002	2.2149412068691734e-05	0.024959375000000002	0.0002644636398466329
383	0.019734458333333333	-1.429915656841149e-05	0.019734458333333333	-3.5585913383549966e-05	0.019734458333333333	-4.297866096120948e-05	0.019734458333333333	-1.9530352740321633e-05	0.019734458333333333	9.398117032979219e-05	0.019734458333333333	-0.00014815548268391407	0.019734458333333333	-0.0009427841045361588	0.019734458333333333	0.0010884509479303487	0.013908375	1.3775868698157163e-05	0.013908375	-3.7843905834948815e-05	0.013908375	-1.9899204624993667e-05	0.013908375	-4.051869102186068e-05	0.013908375	8.48636363275049e-05	0.013908375	-0.0002585706215047662	0.013908375	-0.00027697792504766545	0.013908375	-0.0007418744583620912	0.025009166666666666	-5.545277385171529e-05	0.025009166666666666	-5.2298987927561704e-05	0.025009166666666666	-8.711547781852362e-05	0.025009166666666666	-4.740323601618062e-05	0.025009166666666666	2.663601714184097e-06	0.025009166666666666	0.0002838235760772348	0.025009166666666666	1.9421609089252775e-05	0.025009166666666666	0.00025734681587123205
384	0.019785958333333332	-1.4312216677894815e-05	0.019785958333333332	-3.5633634459493436e-05	0.019785958333333332	-4.297204594735136e-05	0.019785958333333332	-1.95383079922123e-05	0.019785958333333332	9.372658319032258e-05	0.019785958333333332	-0.0001488013695408616	0.019785958333333332	-0.0009441617508456597	0.019785958333333332	0.0010884727520539465	0.013960708333333334	1.3715427131663484e-05	0.013960708333333334	-3.7832877558226634e-05	0.013960708333333334	-1.992505183217851e-05	0.013960708333333334	-4.055534548644329e-05	0.013960708333333334	8.469662495125695e-05	0.013960708333333334	-0.00025893897699598477	0.013960708333333334	-0.00027648586445567206	0.013960708333333334	-0.000741864905366939	0.025058958333333336	-5.5465517544774294e-05	0.025058958333333336	-5.2340449456028964e-05	0.025058958333333336	-8.722894883613594e-05	0.025058958333333336	-4.751768151740298e-05	0.025058958333333336	1.960644968501452e-06	0.025058958333333336	0.000283442150625822	0.025058958333333336	1.6256164063886945e-05	0.025058958333333336	0.00025117466791710574
385	0.0198375	-1.4338398501151484e-05	0.0198375	-3.566220740040687e-05	0.0198375	-4.297214771679532e-05	0.0198375	-1.9646959985140126e-05	0.0198375	9.356487118756945e-05	0.0198375	-0.000149600333558095	0.0198375	-0.0009449431577577688	0.0198375	0.0010882808757662868	0.014013083333333334	1.363244757659728e-05	0.014013083333333334	-3.7813465795127416e-05	0.014013083333333334	-1.992387249192673e-05	0.014013083333333334	-4.0451256205609384e-05	0.014013083333333334	8.462825116635009e-05	0.014013083333333334	-0.0002591618282391129	0.014013083333333334	-0.0002763848015058016	0.014013083333333334	-0.0007422947901487899	0.02510875	-5.5470802554604786e-05	0.02510875	-5.238594196643056e-05	0.02510875	-8.734113203639827e-05	0.02510875	-4.7674704368684226e-05	0.02510875	1.5865829174051161e-06	0.02510875	0.0002836929712534049	0.02510875	1.3826753388488486e-05	0.02510875	0.0002454272272498544
386	0.019889041666666666	-1.4358265884681543e-05	0.019889041666666666	-3.569491702082568e-05	0.019889041666666666	-4.296787340014855e-05	0.019889041666666666	-1.9632514922496526e-05	0.019889041666666666	9.347035707785222e-05	0.019889041666666666	-0.00014974946034005082	0.019889041666666666	-0.0009472651583923303	0.019889041666666666	0.0010859914427885395	0.014065416666666665	1.3554518250198098e-05	0.014065416666666665	-3.777978214450537e-05	0.014065416666666665	-1.9919056852565296e-05	0.014065416666666665	-4.028231671820626e-05	0.014065416666666665	8.451429485817193e-05	0.014065416666666665	-0.00025914804362613586	0.014065416666666665	-0.00027614788344298996	0.014065416666666665	-0.0007441480712083251	0.02515854166666667	-5.549224094125589e-05	0.02515854166666667	-5.2439907765387955e-05	0.02515854166666667	-8.741053108247894e-05	0.02515854166666667	-4.785467671361434e-05	0.02515854166666667	1.2532351031628415e-06	0.02515854166666667	0.00028275350700926325	0.02515854166666667	1.173800726020335e-05	0.02515854166666667	0.00023967581735562325
387	0.01994054166666667	-1.4375792305191008e-05	0.01994054166666667	-3.570745499788322e-05	0.01994054166666667	-4.296848401681237e-05	0.01994054166666667	-1.9839979517855756e-05	0.01994054166666667	9.343320702316568e-05	0.01994054166666667	-0.00014984624460913463	0.01994054166666667	-0.0009512981068628851	0.01994054166666667	0.001083815391253499	0.014117791666666666	1.3508099127130956e-05	0.014117791666666666	-3.77462481989972e-05	0.014117791666666666	-1.9881907634634224e-05	0.014117791666666666	-4.0210887505173515e-05	0.014117791666666666	8.444293205534561e-05	0.014117791666666666	-0.00025923994104598265	0.014117791666666666	-0.00027655379201214285	0.014117791666666666	-0.000743842375363453	0.025208291666666664	-5.551610872758714e-05	0.025208291666666664	-5.248564707060185e-05	0.025208291666666664	-8.74976733898256e-05	0.025208291666666664	-4.787581440513298e-05	0.025208291666666664	7.646642609145285e-07	0.025208291666666664	0.00028024381658771	0.025208291666666664	1.0696120798594527e-05	0.025208291666666664	0.0002339363151423333
388	0.019992083333333334	-1.439488963509587e-05	0.019992083333333334	-3.571615481869865e-05	0.019992083333333334	-4.295973184463085e-05	0.019992083333333334	-1.986175178618813e-05	0.019992083333333334	9.325729058773814e-05	0.019992083333333334	-0.00015027979863084723	0.019992083333333334	-0.0009538460118654018	0.019992083333333334	0.0010843474118692803	0.014170124999999999	1.3419800714213304e-05	0.014170124999999999	-3.772454095748521e-05	0.014170124999999999	-1.9897435614615993e-05	0.014170124999999999	-4.0158020488948616e-05	0.014170124999999999	8.449710800513525e-05	0.014170124999999999	-0.0002595064435635379	0.014170124999999999	-0.0002772943680546377	0.014170124999999999	-0.0007446830389368505	0.025258083333333334	-5.5530088431009726e-05	0.025258083333333334	-5.2504074416587304e-05	0.025258083333333334	-8.765621801468615e-05	0.025258083333333334	-4.797636942335731e-05	0.025258083333333334	2.6655101940363307e-07	0.025258083333333334	0.000279055015861711	0.025258083333333334	9.69401997752451e-06	0.025258083333333334	0.00022816108988622149
[truncated: 19,468 more rows]
